# Supplementary material for: Crystal structure of 2,2′-bis­[(2-chloro­benz­yl)­oxy]-1,1′-bi­naphthalene
Source: Acta Crystallogr E Crystallogr Commun. 2015 Aug 6;71(Pt 9):o637–8. doi: 10.1107/S2056989015014322 (PMC4555433; doi:10.1107/S2056989015014322)
Supplement: Supplementary file 1 [file e-71-0o637-sup1.cif]

##############################################################################
#                                                                            #
# This CIF contains the data in a paper accepted for publication in          #
# Acta Crystallographica Section E. It conforms to the requirements of       #
# Notes for Authors for Acta Crystallographica Section E, and has been       #
# peer reviewed under the auspices of the IUCr Commission on Journals.       #
#                                                                            #
# Full details of the Crystallographic Information File format               #
# are given in the paper "The Crystallographic Information File (CIF):       #
# a New Standard Archive File for Crystallography" by S. R. Hall, F. H.      #
# Allen and I. D. Brown [Acta Cryst. (1991), A47, 655-685].                  #
#                                                                            #
# The current version of the core CIF dictionary is obtainable from          #
# ftp://ftp.iucr.org/pub/cif_core.dic.                                       #
#                                                                            #
# Software is freely available for graphical display of the structure(s)     #
# in this CIF. For information consult the CIF software page                 #
# http://www.iucr.org/resources/cif/software.                                #
#                                                                            #
# This file may be used for bona fide research purposes within the           #
# scientific community so long as proper attribution is given to the journal # 
# article from which it was obtained.                                        #
#                                                                            #
##############################################################################
data_global
_audit_creation_method     SHELXL-97
_journal_date_recd_electronic     2015-07-29
_journal_date_accepted     2015-07-29
_journal_name_full     'Acta Crystallographica, Section E'
_journal_year     2015
_journal_volume     71
_journal_issue      9
_journal_page_first     o637
_journal_page_last     o638
_journal_paper_category     HO
_journal_paper_doi     10.1107/S2056989015014322
_journal_coeditor_code     SU5184
_publ_contact_author_name     'A. Subbiah Pandi'
_publ_contact_author_address
;
  Department of Physics
  Presidency College
  Chennai 600 005
  India
;
_publ_contact_author_email     'raja.13nap@gmail.com'
_publ_contact_author_fax     '044 091 2854 4894'
_publ_contact_author_phone     '044 091 24471061'
_publ_section_title
;
Crystal structure of 2,2'-bis[(2-chlorobenzyl)oxy]-1,1'-binaphthalene
;
loop_
    _publ_author_name
    _publ_author_address
    'Rajamani Raja'
;
      Department of Physics
      Presidency College (Autonomous)
      Chennai 600 005
      India
;
    'Mani Jayanthi'
;
     Department of Organic Chemistry,
     University of Madras, Guindy,
     Chennai-25
     India
;
    'Perumal Rajakumar'
;
     Department of Organic Chemistry,
     University of Madras, Guindy,
     Chennai-25
     India
;
    'A. SubbiahPandi'
;    Department of Physics
     Presidency College (Autonomous)
     Chennai 600 005
     India
;
data_I
_database_code_depnum_ccdc_archive 'CCDC 1415827'
_audit_creation_method     SHELXL-97
_chemical_name_systematic
;
2,2'-Bis[(2-chlorobenzyl)oxy]-1,1'-binaphthalene
;
_chemical_name_common     ?
_chemical_formula_moiety     'C34 H24 Cl2 O2'
_chemical_formula_sum     'C34 H24 Cl2 O2'
_chemical_formula_iupac     'C34 H24 Cl2 O2'
_chemical_formula_weight     535.43
_chemical_melting_point     ?
_symmetry_cell_setting     monoclinic
_symmetry_space_group_name_H-M     'C 2'
_symmetry_space_group_name_Hall     'C 2y'
loop_
    _symmetry_equiv_pos_as_xyz
    'x, y, z'
    '-x, y, -z'
    'x+1/2, y+1/2, z'
    '-x+1/2, y+1/2, -z'
_cell_length_a     11.1983(3)
_cell_length_b     14.6094(4)
_cell_length_c     16.3263(4)
_cell_angle_alpha     90.00
_cell_angle_beta     92.622(2)
_cell_angle_gamma     90.00
_cell_volume     2668.19(12)
_cell_formula_units_Z     4
_cell_measurement_reflns_used     3804
_cell_measurement_theta_min     1.25
_cell_measurement_theta_max     24.99
_cell_measurement_temperature     293(2)
_exptl_crystal_description     Colourless
_exptl_crystal_colour     Block
_exptl_crystal_size_max     0.35
_exptl_crystal_size_mid     0.30
_exptl_crystal_size_min     0.25
_exptl_crystal_density_diffrn     1.333
_exptl_crystal_density_meas     ?
_exptl_crystal_density_method     'not measured'
_exptl_crystal_F_000     1112
_exptl_absorpt_coefficient_mu     0.274
_exptl_absorpt_correction_type     multi-scan
_exptl_absorpt_process_details
;
(<i>SADABS</i>; Bruker, 2008)
;
_exptl_absorpt_correction_T_min     0.909
_exptl_absorpt_correction_T_max     0.921
_exptl_special_details     ?
_diffrn_ambient_temperature     293(2)
_diffrn_radiation_type     MoK\a
_diffrn_radiation_wavelength     0.71073
_diffrn_radiation_source     'fine-focus sealed tube'
_diffrn_radiation_monochromator     graphite
_diffrn_measurement_device_type     'Bruker SMART APEXII CCD'
_diffrn_measurement_method     '\w and \f scans'
_diffrn_detector_area_resol_mean     ?
_diffrn_reflns_number     10688
_diffrn_reflns_av_R_equivalents     0.0186
_diffrn_reflns_av_sigmaI/netI     0.0244
_diffrn_reflns_theta_min     1.25
_diffrn_reflns_theta_max     24.99
_diffrn_reflns_theta_full     24.99
_diffrn_measured_fraction_theta_max     1.000
_diffrn_measured_fraction_theta_full     1.000
_diffrn_reflns_limit_h_min     -13
_diffrn_reflns_limit_h_max     13
_diffrn_reflns_limit_k_min     -17
_diffrn_reflns_limit_k_max     14
_diffrn_reflns_limit_l_min     -19
_diffrn_reflns_limit_l_max     19
_diffrn_standards_number     ?
_diffrn_standards_interval_count     ?
_diffrn_standards_interval_time     ?
_diffrn_standards_decay_%     ?
_refine_special_details
;
Refinement of <i>F</i>^2^ against ALL reflections. The weighted <i>R</i>-factor
<i>wR</i> and goodness of fit <i>S</i> are based on <i>F</i>^2^, conventional
<i>R</i>-factors <i>R</i> are based on <i>F</i>, with <i>F</i> set to zero for
negative <i>F</i>^2^. The threshold expression of <i>F</i>^2^ >
\s(<i>F</i>^2^) is used only for calculating <i>R</i>-factors(gt) <i>etc</i>.
and is not relevant to the choice of reflections for refinement.
<i>R</i>-factors based on <i>F</i>^2^ are statistically about twice as large
as those based on <i>F</i>, and <i>R</i>- factors based on ALL data will be
even larger.
;
_reflns_number_total     4153
_reflns_number_gt     3804
_reflns_threshold_expression     >2sigma(I)
_refine_ls_structure_factor_coef     Fsqd
_refine_ls_matrix_type     full
_refine_ls_R_factor_all     0.0470
_refine_ls_R_factor_gt     0.0424
_refine_ls_wR_factor_gt     0.1112
_refine_ls_wR_factor_ref     0.1162
_refine_ls_goodness_of_fit_ref     1.039
_refine_ls_restrained_S_all     1.039
_refine_ls_number_reflns     4153
_refine_ls_number_parameters     343
_refine_ls_number_restraints     1
_refine_ls_hydrogen_treatment     constr
_refine_ls_weighting_scheme     calc
_refine_ls_weighting_details
         'calc w=1/[\s^2^(Fo^2^)+(0.0687P)^2^+1.4377P] where P=(Fo^2^+2Fc^2^)/3'
_atom_sites_solution_hydrogens     geom
_atom_sites_solution_primary     direct
_atom_sites_solution_secondary     difmap
_refine_ls_shift/su_max     0.000
_refine_ls_shift/su_mean     0.000
_refine_diff_density_max     0.347
_refine_diff_density_min     -0.473
_refine_ls_extinction_method     none
_refine_ls_extinction_coef     ?
_refine_ls_abs_structure_details
;
Flack (1983), 1709 (76%) Friedel pairs
;
_refine_ls_abs_structure_Flack     -0.01(8)
loop_
    _atom_type_symbol
    _atom_type_description
    _atom_type_scat_dispersion_real
    _atom_type_scat_dispersion_imag
    _atom_type_scat_source
    'C' 'C' 0.0033 0.0016
                         'International Tables Vol C Tables 4.2.6.8 and 6.1.1.4'
    'H' 'H' 0.0000 0.0000
                         'International Tables Vol C Tables 4.2.6.8 and 6.1.1.4'
    'N' 'N' 0.0061 0.0033
                         'International Tables Vol C Tables 4.2.6.8 and 6.1.1.4'
    'O' 'O' 0.0106 0.0060
                         'International Tables Vol C Tables 4.2.6.8 and 6.1.1.4'
    'Cl' 'Cl' 0.1484 0.1585
                         'International Tables Vol C Tables 4.2.6.8 and 6.1.1.4'
_computing_data_collection
;
<i>APEX2</i> (Bruker, 2008)
;
_computing_cell_refinement
;
<i>SAINT</i> (Bruker, 2008)
;
_computing_data_reduction
;
<i>SAINT</i> (Bruker, 2008)
;
_computing_structure_solution
;
SHELXS97 (Sheldrick, 2008)
;
_computing_structure_refinement
;
SHELXL97 (Sheldrick, 2008)
;
_computing_molecular_graphics
;
<i>ORTEP-3 for Windows</i> (Farrugia, 2012)
;
_computing_publication_material
;
<i>SHELXL97</i> (Sheldrick, 2008) and <i>PLATON</i> (Spek, 2009)
;
loop_
    _atom_site_type_symbol
    _atom_site_label
    _atom_site_fract_x
    _atom_site_fract_y
    _atom_site_fract_z
    _atom_site_U_iso_or_equiv
    _atom_site_adp_type
    _atom_site_calc_flag
    _atom_site_refinement_flags
    _atom_site_occupancy
    _atom_site_symmetry_multiplicity
    _atom_site_disorder_assembly
    _atom_site_disorder_group
    C C1 0.3136(3) -0.1616(2) 1.04240(18) 0.0530(8) Uani d . 1 1 . .
    C C2 0.2949(3) -0.1496(3) 1.1254(2) 0.0697(10) Uani d . 1 1 . .
    H H2 0.2774 -0.1995 1.1581 0.084 Uiso calc R 1 1 . .
    C C3 0.3023(3) -0.0642(3) 1.1581(2) 0.0732(12) Uani d . 1 1 . .
    H H3 0.2899 -0.0553 1.2135 0.088 Uiso calc R 1 1 . .
    C C4 0.3282(3) 0.0083(3) 1.1096(2) 0.0662(10) Uani d . 1 1 . .
    H H4 0.3338 0.0667 1.1321 0.079 Uiso calc R 1 1 . .
    C C5 0.3459(2) -0.0043(2) 1.02794(19) 0.0500(7) Uani d . 1 1 . .
    H H5 0.3620 0.0464 0.9958 0.060 Uiso calc R 1 1 . .
    C C6 0.3408(2) -0.0892(2) 0.99204(15) 0.0375(6) Uani d . 1 1 . .
    C C7 0.3671(2) -0.1012(2) 0.90297(15) 0.0420(6) Uani d . 1 1 . .
    H H7A 0.4083 -0.0471 0.8845 0.050 Uiso calc R 1 1 . .
    H H7B 0.4204 -0.1529 0.8978 0.050 Uiso calc R 1 1 . .
    C C8 0.1865(2) -0.04007(18) 0.84115(14) 0.0317(5) Uani d . 1 1 . .
    C C9 0.0865(2) -0.0367(2) 0.88989(15) 0.0419(6) Uani d . 1 1 . .
    H H9 0.0759 -0.0815 0.9294 0.050 Uiso calc R 1 1 . .
    C C10 0.0050(2) 0.0319(2) 0.87954(17) 0.0460(7) Uani d . 1 1 . .
    H H10 -0.0599 0.0345 0.9131 0.055 Uiso calc R 1 1 . .
    C C11 0.0178(2) 0.0992(2) 0.81855(16) 0.0399(6) Uani d . 1 1 . .
    C C12 -0.0668(3) 0.1700(3) 0.80425(19) 0.0544(8) Uani d . 1 1 . .
    H H12 -0.1330 0.1731 0.8364 0.065 Uiso calc R 1 1 . .
    C C13 -0.0536(3) 0.2330(3) 0.7451(2) 0.0618(9) Uani d . 1 1 . .
    H H13 -0.1108 0.2786 0.7367 0.074 Uiso calc R 1 1 . .
    C C14 0.0464(3) 0.2302(2) 0.6959(2) 0.0574(8) Uani d . 1 1 . .
    H H14 0.0555 0.2741 0.6554 0.069 Uiso calc R 1 1 . .
    C C15 0.1301(2) 0.1626(2) 0.70786(16) 0.0459(7) Uani d . 1 1 . .
    H H15 0.1953 0.1607 0.6746 0.055 Uiso calc R 1 1 . .
    C C16 0.1197(2) 0.09592(18) 0.76940(15) 0.0338(6) Uani d . 1 1 . .
    C C17 0.20583(19) 0.02472(17) 0.78207(13) 0.0297(5) Uani d . 1 1 . .
    C C18 0.3126(2) 0.02111(17) 0.73118(14) 0.0306(5) Uani d . 1 1 . .
    C C19 0.4102(2) 0.08223(17) 0.74544(14) 0.0312(5) Uani d . 1 1 . .
    C C20 0.4120(2) 0.14841(19) 0.80899(16) 0.0394(6) Uani d . 1 1 . .
    H H20 0.3495 0.1504 0.8446 0.047 Uiso calc R 1 1 . .
    C C21 0.5042(3) 0.2092(2) 0.81876(19) 0.0498(7) Uani d . 1 1 . .
    H H21 0.5031 0.2525 0.8604 0.060 Uiso calc R 1 1 . .
    C C22 0.6005(3) 0.2072(2) 0.76682(19) 0.0514(8) Uani d . 1 1 . .
    H H22 0.6619 0.2498 0.7734 0.062 Uiso calc R 1 1 . .
    C C23 0.6040(2) 0.1433(2) 0.70721(19) 0.0467(7) Uani d . 1 1 . .
    H H23 0.6694 0.1412 0.6741 0.056 Uiso calc R 1 1 . .
    C C24 0.5096(2) 0.07932(18) 0.69410(15) 0.0352(6) Uani d . 1 1 . .
    C C25 0.5086(2) 0.0147(2) 0.62965(16) 0.0415(6) Uani d . 1 1 . .
    H H25 0.5737 0.0111 0.5964 0.050 Uiso calc R 1 1 . .
    C C26 0.4138(2) -0.0424(2) 0.61550(15) 0.0405(6) Uani d . 1 1 . .
    H H26 0.4142 -0.0840 0.5725 0.049 Uiso calc R 1 1 . .
    C C27 0.3146(2) -0.03851(18) 0.66597(14) 0.0329(5) Uani d . 1 1 . .
    C C28 0.2062(3) -0.15760(19) 0.59124(15) 0.0439(6) Uani d . 1 1 . .
    H H28A 0.1470 -0.2029 0.6049 0.053 Uiso calc R 1 1 . .
    H H28B 0.2826 -0.1886 0.5894 0.053 Uiso calc R 1 1 . .
    C C29 0.1738(2) -0.1202(2) 0.50774(15) 0.0439(7) Uani d . 1 1 . .
    C C30 0.1581(3) -0.0283(3) 0.4912(2) 0.0627(9) Uani d . 1 1 . .
    H H30 0.1699 0.0149 0.5326 0.075 Uiso calc R 1 1 . .
    C C31 0.1242(3) -0.0006(4) 0.4110(3) 0.0882(14) Uani d . 1 1 . .
    H H31 0.1137 0.0613 0.3996 0.106 Uiso calc R 1 1 . .
    C C32 0.1067(4) -0.0627(5) 0.3502(3) 0.1013(19) Uani d . 1 1 . .
    H H32 0.0845 -0.0429 0.2975 0.122 Uiso calc R 1 1 . .
    C C33 0.1212(4) -0.1552(5) 0.3653(2) 0.0944(17) Uani d . 1 1 . .
    H H33 0.1088 -0.1978 0.3234 0.113 Uiso calc R 1 1 . .
    C C34 0.1541(3) -0.1829(3) 0.44307(18) 0.0650(10) Uani d . 1 1 . .
    O O1 0.26269(16) -0.11565(12) 0.85074(10) 0.0398(4) Uani d . 1 1 . .
    O O2 0.21372(16) -0.09115(14) 0.65440(10) 0.0453(5) Uani d . 1 1 . .
    Cl Cl1 0.30029(15) -0.27265(8) 1.00356(7) 0.1030(4) Uani d . 1 1 . .
    Cl Cl2 0.16806(12) -0.29928(8) 0.46325(7) 0.0972(4) Uani d . 1 1 . .
loop_
    _atom_site_aniso_label
    _atom_site_aniso_U_11
    _atom_site_aniso_U_22
    _atom_site_aniso_U_33
    _atom_site_aniso_U_12
    _atom_site_aniso_U_13
    _atom_site_aniso_U_23
    C1 0.0660(18) 0.048(2) 0.0444(16) -0.0107(15) -0.0038(13) 0.0004(14)
    C2 0.076(2) 0.091(3) 0.0419(17) -0.019(2) 0.0022(15) 0.0106(19)
    C3 0.061(2) 0.113(4) 0.0459(18) -0.014(2) 0.0050(14) -0.023(2)
    C4 0.0537(17) 0.075(3) 0.069(2) 0.0005(18) -0.0026(15) -0.036(2)
    C5 0.0454(15) 0.0470(19) 0.0571(17) 0.0010(13) -0.0038(12) -0.0084(15)
    C6 0.0331(12) 0.0399(16) 0.0389(13) 0.0002(11) -0.0036(9) -0.0021(12)
    C7 0.0380(13) 0.0483(17) 0.0395(13) 0.0013(12) -0.0008(10) 0.0018(13)
    C8 0.0338(12) 0.0331(14) 0.0278(11) -0.0012(10) -0.0017(9) -0.0067(11)
    C9 0.0405(14) 0.0537(18) 0.0318(12) -0.0075(13) 0.0040(10) 0.0044(13)
    C10 0.0367(13) 0.062(2) 0.0399(14) -0.0019(13) 0.0095(11) -0.0062(14)
    C11 0.0352(12) 0.0509(18) 0.0335(13) 0.0045(12) -0.0001(10) -0.0082(13)
    C12 0.0400(14) 0.070(2) 0.0526(17) 0.0163(15) 0.0014(12) -0.0112(18)
    C13 0.0600(19) 0.065(2) 0.0600(19) 0.0313(17) -0.0033(14) -0.0035(18)
    C14 0.0631(19) 0.053(2) 0.0561(17) 0.0161(16) -0.0010(14) 0.0084(17)
    C15 0.0478(15) 0.0485(17) 0.0416(14) 0.0065(13) 0.0038(11) 0.0011(14)
    C16 0.0337(12) 0.0377(15) 0.0298(12) 0.0013(11) -0.0016(9) -0.0073(11)
    C17 0.0312(11) 0.0330(14) 0.0246(11) -0.0028(10) -0.0012(9) -0.0065(10)
    C18 0.0340(11) 0.0318(14) 0.0259(11) 0.0039(10) 0.0008(9) 0.0012(10)
    C19 0.0314(11) 0.0304(13) 0.0314(12) 0.0008(10) -0.0014(9) 0.0079(11)
    C20 0.0393(13) 0.0381(16) 0.0406(13) 0.0018(12) 0.0000(10) -0.0040(12)
    C21 0.0559(17) 0.0396(18) 0.0530(16) -0.0059(13) -0.0072(13) -0.0036(14)
    C22 0.0457(15) 0.0444(19) 0.0631(18) -0.0149(13) -0.0096(13) 0.0092(16)
    C23 0.0364(14) 0.0491(18) 0.0545(17) -0.0068(12) 0.0020(11) 0.0156(15)
    C24 0.0360(12) 0.0356(14) 0.0340(12) 0.0019(11) 0.0008(10) 0.0083(11)
    C25 0.0388(13) 0.0454(16) 0.0413(14) 0.0044(12) 0.0115(10) 0.0063(13)
    C26 0.0523(15) 0.0406(16) 0.0291(12) 0.0056(13) 0.0073(11) -0.0045(12)
    C27 0.0373(12) 0.0325(14) 0.0288(11) -0.0028(11) 0.0003(9) -0.0009(11)
    C28 0.0578(16) 0.0390(17) 0.0348(13) -0.0113(13) 0.0007(11) -0.0080(12)
    C29 0.0383(13) 0.059(2) 0.0348(13) -0.0060(12) 0.0038(10) -0.0006(13)
    C30 0.0557(18) 0.068(3) 0.064(2) 0.0025(16) 0.0019(14) 0.0148(19)
    C31 0.069(2) 0.108(4) 0.088(3) 0.017(2) 0.007(2) 0.043(3)
    C32 0.068(2) 0.186(6) 0.050(2) 0.020(3) 0.0014(17) 0.028(3)
    C33 0.075(2) 0.172(6) 0.0352(18) -0.004(3) -0.0038(16) -0.014(3)
    C34 0.0510(17) 0.105(3) 0.0391(15) -0.0080(18) 0.0078(13) -0.0074(19)
    O1 0.0474(10) 0.0351(11) 0.0365(9) 0.0011(8) -0.0036(7) -0.0017(8)
    O2 0.0516(10) 0.0506(12) 0.0342(9) -0.0143(9) 0.0077(7) -0.0180(9)
    Cl1 0.1870(13) 0.0508(6) 0.0725(6) -0.0226(7) 0.0191(7) 0.0005(5)
    Cl2 0.1348(10) 0.0795(8) 0.0790(6) -0.0275(6) 0.0244(6) -0.0426(6)
_geom_special_details
;
All e.s.d.'s (except the e.s.d. in the dihedral angle between two l.s. planes)
are estimated using the full covariance matrix. The cell e.s.d.'s are taken
into account individually in the estimation of e.s.d.'s in distances, angles
and torsion angles; correlations between e.s.d.'s in cell parameters are only
used when they are defined by crystal symmetry. An approximate (isotropic)
treatment of cell e.s.d.'s is used for estimating e.s.d.'s involving l.s.
planes.
;
loop_
    _geom_bond_atom_site_label_1
    _geom_bond_atom_site_label_2
    _geom_bond_site_symmetry_2
    _geom_bond_distance
    _geom_bond_publ_flag
    C1 C6 . 1.382(4) ?
    C1 C2 . 1.392(4) ?
    C1 Cl1 . 1.746(3) ?
    C2 C3 . 1.357(6) ?
    C2 H2 . 0.9300 ?
    C3 C4 . 1.362(6) ?
    C3 H3 . 0.9300 ?
    C4 C5 . 1.370(5) ?
    C4 H4 . 0.9300 ?
    C5 C6 . 1.372(4) ?
    C5 H5 . 0.9300 ?
    C6 C7 . 1.507(3) ?
    C7 O1 . 1.431(3) ?
    C7 H7A . 0.9700 ?
    C7 H7B . 0.9700 ?
    C8 C17 . 1.376(3) ?
    C8 O1 . 1.400(3) ?
    C8 C9 . 1.404(3) ?
    C9 C10 . 1.361(4) ?
    C9 H9 . 0.9300 ?
    C10 C11 . 1.411(4) ?
    C10 H10 . 0.9300 ?
    C11 C12 . 1.414(4) ?
    C11 C16 . 1.426(3) ?
    C12 C13 . 1.348(5) ?
    C12 H12 . 0.9300 ?
    C13 C14 . 1.408(4) ?
    C13 H13 . 0.9300 ?
    C14 C15 . 1.369(4) ?
    C14 H14 . 0.9300 ?
    C15 C16 . 1.408(4) ?
    C15 H15 . 0.9300 ?
    C16 C17 . 1.427(3) ?
    C17 C18 . 1.488(3) ?
    C18 C27 . 1.377(3) ?
    C18 C19 . 1.422(3) ?
    C19 C20 . 1.418(4) ?
    C19 C24 . 1.424(3) ?
    C20 C21 . 1.365(4) ?
    C20 H20 . 0.9300 ?
    C21 C22 . 1.403(4) ?
    C21 H21 . 0.9300 ?
    C22 C23 . 1.350(4) ?
    C22 H22 . 0.9300 ?
    C23 C24 . 1.421(4) ?
    C23 H23 . 0.9300 ?
    C24 C25 . 1.413(4) ?
    C25 C26 . 1.361(4) ?
    C25 H25 . 0.9300 ?
    C26 C27 . 1.414(3) ?
    C26 H26 . 0.9300 ?
    C27 O2 . 1.373(3) ?
    C28 O2 . 1.416(3) ?
    C28 C29 . 1.498(4) ?
    C28 H28A . 0.9700 ?
    C28 H28B . 0.9700 ?
    C29 C30 . 1.379(5) ?
    C29 C34 . 1.408(5) ?
    C30 C31 . 1.405(6) ?
    C30 H30 . 0.9300 ?
    C31 C32 . 1.353(8) ?
    C31 H31 . 0.9300 ?
    C32 C33 . 1.382(8) ?
    C32 H32 . 0.9300 ?
    C33 C34 . 1.367(6) ?
    C33 H33 . 0.9300 ?
    C34 Cl2 . 1.737(4) ?
loop_
    _geom_angle_atom_site_label_1
    _geom_angle_atom_site_label_2
    _geom_angle_atom_site_label_3
    _geom_angle_site_symmetry_1
    _geom_angle_site_symmetry_3
    _geom_angle
    _geom_angle_publ_flag
    C6 C1 C2 . . 122.0(3) ?
    C6 C1 Cl1 . . 120.8(2) ?
    C2 C1 Cl1 . . 117.2(3) ?
    C3 C2 C1 . . 119.4(4) ?
    C3 C2 H2 . . 120.3 ?
    C1 C2 H2 . . 120.3 ?
    C2 C3 C4 . . 119.7(3) ?
    C2 C3 H3 . . 120.1 ?
    C4 C3 H3 . . 120.1 ?
    C3 C4 C5 . . 120.4(4) ?
    C3 C4 H4 . . 119.8 ?
    C5 C4 H4 . . 119.8 ?
    C4 C5 C6 . . 122.1(3) ?
    C4 C5 H5 . . 118.9 ?
    C6 C5 H5 . . 118.9 ?
    C5 C6 C1 . . 116.3(2) ?
    C5 C6 C7 . . 120.7(3) ?
    C1 C6 C7 . . 122.9(3) ?
    O1 C7 C6 . . 113.71(19) ?
    O1 C7 H7A . . 108.8 ?
    C6 C7 H7A . . 108.8 ?
    O1 C7 H7B . . 108.8 ?
    C6 C7 H7B . . 108.8 ?
    H7A C7 H7B . . 107.7 ?
    C17 C8 O1 . . 120.42(19) ?
    C17 C8 C9 . . 121.9(2) ?
    O1 C8 C9 . . 117.5(2) ?
    C10 C9 C8 . . 120.2(2) ?
    C10 C9 H9 . . 119.9 ?
    C8 C9 H9 . . 119.9 ?
    C9 C10 C11 . . 120.8(2) ?
    C9 C10 H10 . . 119.6 ?
    C11 C10 H10 . . 119.6 ?
    C10 C11 C12 . . 122.5(2) ?
    C10 C11 C16 . . 118.9(2) ?
    C12 C11 C16 . . 118.6(3) ?
    C13 C12 C11 . . 121.6(3) ?
    C13 C12 H12 . . 119.2 ?
    C11 C12 H12 . . 119.2 ?
    C12 C13 C14 . . 120.3(3) ?
    C12 C13 H13 . . 119.8 ?
    C14 C13 H13 . . 119.8 ?
    C15 C14 C13 . . 119.8(3) ?
    C15 C14 H14 . . 120.1 ?
    C13 C14 H14 . . 120.1 ?
    C14 C15 C16 . . 121.5(3) ?
    C14 C15 H15 . . 119.3 ?
    C16 C15 H15 . . 119.3 ?
    C15 C16 C11 . . 118.2(2) ?
    C15 C16 C17 . . 122.0(2) ?
    C11 C16 C17 . . 119.7(2) ?
    C8 C17 C16 . . 118.4(2) ?
    C8 C17 C18 . . 121.6(2) ?
    C16 C17 C18 . . 120.0(2) ?
    C27 C18 C19 . . 119.0(2) ?
    C27 C18 C17 . . 119.7(2) ?
    C19 C18 C17 . . 121.2(2) ?
    C20 C19 C18 . . 122.2(2) ?
    C20 C19 C24 . . 117.7(2) ?
    C18 C19 C24 . . 120.0(2) ?
    C21 C20 C19 . . 121.0(2) ?
    C21 C20 H20 . . 119.5 ?
    C19 C20 H20 . . 119.5 ?
    C20 C21 C22 . . 120.9(3) ?
    C20 C21 H21 . . 119.5 ?
    C22 C21 H21 . . 119.5 ?
    C23 C22 C21 . . 119.9(3) ?
    C23 C22 H22 . . 120.0 ?
    C21 C22 H22 . . 120.0 ?
    C22 C23 C24 . . 121.2(3) ?
    C22 C23 H23 . . 119.4 ?
    C24 C23 H23 . . 119.4 ?
    C25 C24 C23 . . 122.2(2) ?
    C25 C24 C19 . . 118.6(2) ?
    C23 C24 C19 . . 119.2(2) ?
    C26 C25 C24 . . 121.0(2) ?
    C26 C25 H25 . . 119.5 ?
    C24 C25 H25 . . 119.5 ?
    C25 C26 C27 . . 120.3(2) ?
    C25 C26 H26 . . 119.9 ?
    C27 C26 H26 . . 119.9 ?
    O2 C27 C18 . . 114.76(19) ?
    O2 C27 C26 . . 124.1(2) ?
    C18 C27 C26 . . 121.1(2) ?
    O2 C28 C29 . . 114.6(2) ?
    O2 C28 H28A . . 108.6 ?
    C29 C28 H28A . . 108.6 ?
    O2 C28 H28B . . 108.6 ?
    C29 C28 H28B . . 108.6 ?
    H28A C28 H28B . . 107.6 ?
    C30 C29 C34 . . 118.2(3) ?
    C30 C29 C28 . . 123.9(3) ?
    C34 C29 C28 . . 117.9(3) ?
    C29 C30 C31 . . 119.3(4) ?
    C29 C30 H30 . . 120.3 ?
    C31 C30 H30 . . 120.3 ?
    C32 C31 C30 . . 120.9(5) ?
    C32 C31 H31 . . 119.5 ?
    C30 C31 H31 . . 119.5 ?
    C31 C32 C33 . . 120.9(4) ?
    C31 C32 H32 . . 119.6 ?
    C33 C32 H32 . . 119.6 ?
    C34 C33 C32 . . 118.7(5) ?
    C34 C33 H33 . . 120.7 ?
    C32 C33 H33 . . 120.7 ?
    C33 C34 C29 . . 122.0(5) ?
    C33 C34 Cl2 . . 118.9(4) ?
    C29 C34 Cl2 . . 119.0(2) ?
    C8 O1 C7 . . 115.3(2) ?
    C27 O2 C28 . . 120.38(19) ?
loop_
    _geom_torsion_atom_site_label_1
    _geom_torsion_atom_site_label_2
    _geom_torsion_atom_site_label_3
    _geom_torsion_atom_site_label_4
    _geom_torsion_site_symmetry_1
    _geom_torsion_site_symmetry_2
    _geom_torsion_site_symmetry_3
    _geom_torsion_site_symmetry_4
    _geom_torsion
    _geom_torsion_publ_flag
    C6 C1 C2 C3 . . . . 0.6(5) ?
    Cl1 C1 C2 C3 . . . . -179.0(3) ?
    C1 C2 C3 C4 . . . . -0.1(5) ?
    C2 C3 C4 C5 . . . . 0.4(5) ?
    C3 C4 C5 C6 . . . . -1.2(5) ?
    C4 C5 C6 C1 . . . . 1.6(4) ?
    C4 C5 C6 C7 . . . . -176.8(3) ?
    C2 C1 C6 C5 . . . . -1.3(4) ?
    Cl1 C1 C6 C5 . . . . 178.3(2) ?
    C2 C1 C6 C7 . . . . 177.0(3) ?
    Cl1 C1 C6 C7 . . . . -3.4(4) ?
    C5 C6 C7 O1 . . . . -104.8(3) ?
    C1 C6 C7 O1 . . . . 77.0(3) ?
    C17 C8 C9 C10 . . . . 0.0(4) ?
    O1 C8 C9 C10 . . . . -175.7(2) ?
    C8 C9 C10 C11 . . . . 1.7(4) ?
    C9 C10 C11 C12 . . . . 178.1(3) ?
    C9 C10 C11 C16 . . . . -1.9(4) ?
    C10 C11 C12 C13 . . . . -179.2(3) ?
    C16 C11 C12 C13 . . . . 0.8(4) ?
    C11 C12 C13 C14 . . . . -0.4(5) ?
    C12 C13 C14 C15 . . . . 0.5(5) ?
    C13 C14 C15 C16 . . . . -0.9(5) ?
    C14 C15 C16 C11 . . . . 1.2(4) ?
    C14 C15 C16 C17 . . . . 179.5(3) ?
    C10 C11 C16 C15 . . . . 178.9(3) ?
    C12 C11 C16 C15 . . . . -1.1(4) ?
    C10 C11 C16 C17 . . . . 0.6(4) ?
    C12 C11 C16 C17 . . . . -179.4(2) ?
    O1 C8 C17 C16 . . . . 174.3(2) ?
    C9 C8 C17 C16 . . . . -1.4(3) ?
    O1 C8 C17 C18 . . . . -4.9(3) ?
    C9 C8 C17 C18 . . . . 179.4(2) ?
    C15 C16 C17 C8 . . . . -177.2(2) ?
    C11 C16 C17 C8 . . . . 1.0(3) ?
    C15 C16 C17 C18 . . . . 2.0(3) ?
    C11 C16 C17 C18 . . . . -179.8(2) ?
    C8 C17 C18 C27 . . . . 78.8(3) ?
    C16 C17 C18 C27 . . . . -100.4(3) ?
    C8 C17 C18 C19 . . . . -105.2(3) ?
    C16 C17 C18 C19 . . . . 75.6(3) ?
    C27 C18 C19 C20 . . . . 177.0(2) ?
    C17 C18 C19 C20 . . . . 1.0(4) ?
    C27 C18 C19 C24 . . . . -1.8(3) ?
    C17 C18 C19 C24 . . . . -177.9(2) ?
    C18 C19 C20 C21 . . . . -176.8(3) ?
    C24 C19 C20 C21 . . . . 2.1(4) ?
    C19 C20 C21 C22 . . . . -0.8(4) ?
    C20 C21 C22 C23 . . . . -1.3(4) ?
    C21 C22 C23 C24 . . . . 2.0(4) ?
    C22 C23 C24 C25 . . . . 176.9(3) ?
    C22 C23 C24 C19 . . . . -0.6(4) ?
    C20 C19 C24 C25 . . . . -179.1(2) ?
    C18 C19 C24 C25 . . . . -0.2(4) ?
    C20 C19 C24 C23 . . . . -1.4(3) ?
    C18 C19 C24 C23 . . . . 177.5(2) ?
    C23 C24 C25 C26 . . . . -176.2(3) ?
    C19 C24 C25 C26 . . . . 1.4(4) ?
    C24 C25 C26 C27 . . . . -0.7(4) ?
    C19 C18 C27 O2 . . . . -176.5(2) ?
    C17 C18 C27 O2 . . . . -0.4(3) ?
    C19 C18 C27 C26 . . . . 2.7(4) ?
    C17 C18 C27 C26 . . . . 178.8(2) ?
    C25 C26 C27 O2 . . . . 177.7(2) ?
    C25 C26 C27 C18 . . . . -1.4(4) ?
    O2 C28 C29 C30 . . . . 3.2(4) ?
    O2 C28 C29 C34 . . . . -174.4(2) ?
    C34 C29 C30 C31 . . . . -0.5(4) ?
    C28 C29 C30 C31 . . . . -178.1(3) ?
    C29 C30 C31 C32 . . . . 0.1(5) ?
    C30 C31 C32 C33 . . . . 0.2(6) ?
    C31 C32 C33 C34 . . . . -0.2(6) ?
    C32 C33 C34 C29 . . . . -0.2(6) ?
    C32 C33 C34 Cl2 . . . . 178.0(3) ?
    C30 C29 C34 C33 . . . . 0.5(4) ?
    C28 C29 C34 C33 . . . . 178.3(3) ?
    C30 C29 C34 Cl2 . . . . -177.7(2) ?
    C28 C29 C34 Cl2 . . . . 0.1(3) ?
    C17 C8 O1 C7 . . . . 86.3(3) ?
    C9 C8 O1 C7 . . . . -97.9(3) ?
    C6 C7 O1 C8 . . . . 68.7(3) ?
    C18 C27 O2 C28 . . . . -177.7(2) ?
    C26 C27 O2 C28 . . . . 3.2(4) ?
    C29 C28 O2 C27 . . . . -80.7(3) ?
loop_
    _geom_hbond_atom_site_label_D
    _geom_hbond_atom_site_label_H
    _geom_hbond_atom_site_label_A
    _geom_hbond_site_symmetry_A
    _geom_hbond_distance_DH
    _geom_hbond_distance_HA
    _geom_hbond_distance_DA
    _geom_hbond_angle_DHA
    C22 H22 O1 3_555 0.93 2.57 3.413(4) 151
    C4 H4 Cg5 2_657 0.93 2.74 3.433(4) 132
    C33 H33 Cg5 4_546 0.93 2.92 3.781(6) 155
