# Supplementary material for: Crystal structure of 2,2′-bis­[(2-chloro­benz­yl)­oxy]-1,1′-bi­naphthalene
Source: Acta Crystallogr E Crystallogr Commun. 2015 Aug 6;71(Pt 9):o637–8. doi: 10.1107/S2056989015014322 (PMC4555433; doi:10.1107/S2056989015014322)
Supplement: Supplementary file 2 [file e-71-0o637-Isup2.hkl]

# 
# h,k,l, Fc-squared, Fo-squared, sigma(Fo-squared) and status flag 
# 
data_I
_shelx_title ' p3 in C2' 
_shelx_refln_list_code          4 
_shelx_F_calc_maximum      275.46 
_exptl_crystal_F_000      1112.00 
_reflns_d_resolution_high  0.8411 
 
loop_ 
 _symmetry_equiv_pos_as_xyz 
 'x, y, z' 
 '-x, y, -z' 
 'x+1/2, y+1/2, z' 
 '-x+1/2, y+1/2, -z' 
 
_cell_length_a    11.1983 
_cell_length_b    14.6094 
_cell_length_c    16.3263 
_cell_angle_alpha  90.000 
_cell_angle_beta   92.622 
_cell_angle_gamma  90.000 
 
_shelx_F_squared_multiplier     1.000 
 
loop_ 
 _refln_index_h 
 _refln_index_k 
 _refln_index_l 
 _refln_F_squared_calc 
 _refln_F_squared_meas 
 _refln_F_squared_sigma 
 _refln_observed_status 
   1 -17   0      389.25      417.18     31.30 o 
   0 -16   0     1687.49     1506.25     53.07 o 
   2 -16   0        5.40       -3.17      5.03 o 
   4 -16   0       26.41       19.31      6.20 o 
   1 -15   0      734.88      786.83     23.09 o 
   3 -15   0      157.10      189.88     11.52 o 
   5 -15   0       89.46       96.29      9.10 o 
   0 -14   0      728.24      831.36     32.66 o 
   2 -14   0      123.24      142.86      9.59 o 
   4 -14   0      105.64       80.97      7.93 o 
   6 -14   0       43.01       37.67      6.96 o 
   1 -13   0      311.31      273.51      8.56 o 
   3 -13   0      137.35      162.79     10.07 o 
   5 -13   0      125.31      148.40     22.79 o 
   7 -13   0      226.63      249.43     13.85 o 
   0 -12   0      301.37      297.60     11.30 o 
   2 -12   0       88.33       73.33      4.48 o 
   4 -12   0       89.96      136.15      6.75 o 
   6 -12   0      228.90      227.96     15.65 o 
   8 -12   0       30.03       62.66      8.16 o 
   1 -11   0      276.66      253.34      7.05 o 
   3 -11   0      455.40      458.57     11.59 o 
   5 -11   0      551.38      619.96     15.40 o 
   7 -11   0       73.24       66.67      9.52 o 
   9 -11   0      355.28      419.76     23.81 o 
   0 -10   0     1389.70     1342.44     30.31 o 
   2 -10   0      162.96      156.76      5.68 o 
   4 -10   0      173.57      150.35      6.85 o 
   6 -10   0      899.42      914.45     26.53 o 
   8 -10   0      448.23      381.66     21.09 o 
  10 -10   0      133.67      142.87     15.65 o 
   1  -9   0      159.36      161.17      4.92 o 
   3  -9   0       19.55       29.96      3.26 o 
   5  -9   0      690.52      721.78     19.24 o 
   7  -9   0      537.53      547.66     24.49 o 
   9  -9   0       86.41       76.20     11.57 o 
  11  -9   0       11.70       12.25     10.20 o 
   0  -8   0     3785.54     3904.79     77.93 o 
   2  -8   0      184.93      230.88     12.67 o 
   4  -8   0      379.78      361.01     17.35 o 
   6  -8   0      129.58      153.42      8.18 o 
   8  -8   0      192.96      244.24     17.01 o 
  10  -8   0      134.12      140.83     14.97 o 
   1  -7   0     1328.68     1263.60     26.41 o 
   3  -7   0      910.34      760.23     50.00 o 
   5  -7   0      152.18      138.79      5.75 o 
   7  -7   0      619.45      670.79     14.92 o 
   9  -7   0       17.48       40.82      9.52 o 
  11  -7   0       35.02       29.93     10.20 o 
   0  -6   0     8893.42     8542.09    134.20 o 
   2  -6   0     2078.02     2154.02     43.43 o 
   4  -6   0     3890.84     4420.92     61.48 o 
   6  -6   0     1223.19     1175.72     19.04 o 
   8  -6   0      186.31      208.07      7.78 o 
  10  -6   0       29.90       24.49      8.84 o 
  12  -6   0        4.97        0.68      8.84 o 
   1  -5   0      319.47      335.34      6.12 o 
   3  -5   0      152.93      137.73      3.72 o 
   5  -5   0      740.47      645.79     11.56 o 
   7  -5   0      315.41      288.29     10.86 o 
   9  -5   0        1.13       -1.92      3.04 o 
  11  -5   0      187.46      189.13     18.37 o 
   0  -4   0    26795.40    23196.63    444.74 o 
   2  -4   0     2578.40     2510.63     39.80 o 
   4  -4   0     2995.90     3093.38     44.13 o 
   6  -4   0     2025.94     2236.03     38.49 o 
   8  -4   0     1082.57     1069.90     21.19 o 
  10  -4   0       19.41       20.41      8.84 o 
  12  -4   0       25.43       27.89     10.89 o 
   1  -3   0      223.82      266.18     10.79 o 
   3  -3   0      155.07      142.23      4.18 o 
   5  -3   0      207.87      253.84      5.85 o 
   7  -3   0     1538.47     1604.60     28.93 o 
   9  -3   0      425.13      386.75     11.06 o 
  11  -3   0       97.32      110.89     14.29 o 
  13  -3   0        4.37       14.29     11.57 o 
   0  -2   0     5965.02     6689.71    129.65 o 
   2  -2   0    30836.44    30913.12    422.82 o 
   4  -2   0      252.74      269.12     11.00 o 
   6  -2   0      585.97      669.48     13.74 o 
   8  -2   0      362.24      358.20      9.78 o 
  10  -2   0      628.19      672.07     37.76 o 
  12  -2   0      107.16      100.69     14.97 o 
   1  -1   0      508.73      425.68      6.80 o 
   3  -1   0     1120.61     1124.92     16.50 o 
   5  -1   0      897.31      916.49     14.79 o 
   7  -1   0      562.29      517.05     17.35 o 
   9  -1   0      219.04      241.38      8.69 o 
  11  -1   0      625.16      596.65     30.61 o 
  13  -1   0       53.88       63.27     14.97 o 
   2   0   0    11769.13    11110.37    223.23 o 
   4   0   0     6494.78     7120.62    112.47 o 
   6   0   0     4073.30     4406.32     61.99 o 
   8   0   0      171.91      158.15      6.76 o 
  10   0   0     1235.12     1342.49     27.03 o 
  12   0   0      180.27      161.92     17.69 o 
   1   1   0      507.03      410.46      6.80 o 
   3   1   0     1122.03     1125.50     16.66 o 
   5   1   0      903.21      923.37     14.70 o 
   7   1   0      564.04      552.35     12.28 o 
   9   1   0      212.55      236.77      8.92 o 
  11   1   0      624.71      557.44     15.68 o 
  13   1   0       53.75       51.70     12.93 o 
   0   2   0     5940.63     6673.16    129.40 o 
   2   2   0    31280.51    31303.83    423.08 o 
   4   2   0      245.25      267.58     14.38 o 
   6   2   0      568.48      643.80     13.59 o 
   8   2   0      373.48      366.58     10.93 o 
  10   2   0      628.22      667.84     16.52 o 
  12   2   0      106.29       97.97     14.97 o 
   1   3   0      215.91      256.59      8.52 o 
   3   3   0      166.01      159.91      3.72 o 
   5   3   0      197.80      250.86      5.92 o 
   7   3   0     1558.76     1632.90     29.44 o 
   9   3   0      429.48      382.19     11.44 o 
  11   3   0       96.68       93.59      6.89 o 
  13   3   0        4.43        0.00      9.52 o 
   2   4   0     2464.78     2399.18     40.49 o 
   4   4   0     2989.26     3150.76     44.22 o 
   6   4   0     2083.73     2290.31     39.00 o 
   8   4   0     1088.88     1072.17     21.69 o 
  10   4   0       19.48       18.61      4.24 o 
  12   4   0       25.70       17.35      4.65 o 
   1   5   0      311.16      333.02      8.18 o 
   3   5   0      147.48      127.89      4.44 o 
   5   5   0      765.40      686.33     17.07 o 
   7   5   0      316.85      286.69      8.79 o 
   9   5   0        0.93       -0.82      3.04 o 
  11   5   0      188.39      175.59      8.95 o 
   2   6   0     2004.43     2106.17     34.95 o 
   4   6   0     3854.57     4342.63     71.09 o 
   6   6   0     1209.07     1148.52     27.66 o 
   8   6   0      180.46      206.28      8.17 o 
  10   6   0       30.22       37.63      4.92 o 
  12   6   0        4.74        3.50      4.18 o 
   1   7   0     1325.26     1246.26     26.21 o 
   3   7   0      902.42      768.42     26.22 o 
   5   7   0      141.78      139.33      7.44 o 
   7   7   0      605.12      667.83     19.22 o 
   9   7   0       16.31       27.42      5.71 o 
  11   7   0       35.35       31.84      6.68 o 
   2   8   0      204.73      262.78     14.97 o 
   4   8   0      377.59      353.32     10.82 o 
   6   8   0      132.88      157.17     10.89 o 
   8   8   0      194.10      222.43     11.52 o 
  10   8   0      134.18      149.30     10.89 o 
   3   9   0       16.87       28.57      5.44 o 
   5   9   0      700.77      728.52     18.74 o 
   7   9   0      543.33      558.96     18.37 o 
   9   9   0       87.23       76.98      7.93 o 
  11   9   0       11.42        8.46      8.16 o 
   2  10   0      164.58      161.92      8.16 o 
   4  10   0      165.89      144.41      6.86 o 
   6  10   0      904.78      898.05     23.08 o 
   8  10   0      451.84      345.52     14.14 o 
  10  10   0      133.40      131.30     13.61 o 
   3  11   0      464.42      473.51     18.37 o 
   5  11   0      552.25      606.71     16.27 o 
   7  11   0       69.99       63.61      6.37 o 
   9  11   0      353.68      387.11     21.09 o 
   4  12   0       94.19      127.90     10.89 o 
   6  12   0      220.99      199.65     10.55 o 
   8  12   0       29.94       45.58      7.48 o 
  -1 -17   1       67.53       69.76      9.18 o 
   1 -17   1      214.62      225.92     13.65 o 
  -4 -16   1       12.88       11.62      5.88 o 
  -2 -16   1       69.13       78.58      8.41 o 
   0 -16   1      201.39      262.16     13.70 o 
   2 -16   1       13.35        8.79      5.71 o 
   4 -16   1       22.36       26.19      6.73 o 
  -5 -15   1       69.93       46.72      7.17 o 
  -3 -15   1       87.16       44.22      6.48 o 
  -1 -15   1      259.61      243.56     12.48 o 
   1 -15   1      940.06      847.84     38.78 o 
   3 -15   1      105.97       64.44      7.44 o 
   5 -15   1       55.92       59.40      9.52 o 
  -6 -14   1        0.56        7.99      5.52 o 
  -4 -14   1       63.59       61.39      7.35 o 
  -2 -14   1      250.47      285.98     12.69 o 
   0 -14   1      153.15      214.73     21.77 o 
   2 -14   1      416.70      437.41     15.99 o 
   4 -14   1       80.14       81.56      8.84 o 
   6 -14   1      110.52      104.28      9.30 o 
  -7 -13   1      152.76      164.77     11.77 o 
  -5 -13   1      101.46       63.73      7.17 o 
  -3 -13   1        8.79        7.23      4.55 o 
  -1 -13   1       15.13       19.64      3.35 o 
   1 -13   1      790.31      895.44     17.69 o 
   3 -13   1      449.54      419.31     27.21 o 
   5 -13   1        4.18       20.27      5.52 o 
   7 -13   1       18.01        7.48      5.77 o 
  -8 -12   1      165.94      149.36     11.52 o 
  -6 -12   1       63.31       47.69     15.31 o 
  -4 -12   1        8.06        1.63      2.76 o 
  -2 -12   1      171.21      171.95      6.34 o 
   0 -12   1      474.46      509.36     10.88 o 
   2 -12   1      511.48      571.01     13.94 o 
   4 -12   1     1143.63     1066.21     20.56 o 
   6 -12   1      222.80      246.96     12.88 o 
   8 -12   1       10.80       -1.36      7.48 o 
  -9 -11   1        6.48        0.10      6.20 o 
  -7 -11   1      133.92      119.02     19.73 o 
  -5 -11   1       35.20       37.42      4.54 o 
  -3 -11   1      993.97     1051.67     18.51 o 
  -1 -11   1      580.96      564.81     11.28 o 
   1 -11   1      199.09      230.92      6.76 o 
   3 -11   1     1350.13     1443.14     23.64 o 
   5 -11   1       12.37       12.14      4.55 o 
   7 -11   1      932.95      833.40     33.34 o 
   9 -11   1       54.44       34.70     10.20 o 
 -10 -10   1       81.56       87.08     12.93 o 
  -8 -10   1       36.98       37.42      8.84 o 
  -6 -10   1       34.59       38.27      5.88 o 
  -4 -10   1      526.27      576.68     14.22 o 
  -2 -10   1      686.97      581.84     11.28 o 
   0 -10   1      823.16      671.41     12.23 o 
   2 -10   1      168.60      192.39      6.03 o 
   4 -10   1       67.94       59.63     12.93 o 
   6 -10   1      910.70      977.58     25.25 o 
   8 -10   1      445.90      457.18     23.81 o 
  10 -10   1       28.23       27.21     10.20 o 
 -11  -9   1       26.77       45.58     11.57 o 
  -9  -9   1       92.05      112.25     12.93 o 
  -7  -9   1       41.75       45.58      8.16 o 
  -5  -9   1       30.69       25.20      3.57 o 
  -3  -9   1     1548.05     1506.70     27.47 o 
  -1  -9   1      286.79      274.39      6.44 o 
   1  -9   1      326.14      284.72      6.76 o 
   3  -9   1      630.92      663.64     14.40 o 
   5  -9   1      618.05      661.62     18.28 o 
   7  -9   1       29.46       48.98      8.84 o 
   9  -9   1      298.02      368.74     21.77 o 
  11  -9   1        9.62        4.76      9.52 o 
 -10  -8   1       97.13      120.42     14.29 o 
  -8  -8   1      111.84      131.30     13.61 o 
  -6  -8   1      105.77       98.31      7.17 o 
  -4  -8   1      254.23      225.51      7.47 o 
  -2  -8   1     1864.37     1763.51     31.01 o 
   0  -8   1     1516.59     1416.72     21.59 o 
   2  -8   1      639.41      587.30     10.96 o 
   4  -8   1     1008.70      967.24     23.33 o 
   6  -8   1        8.66        6.51      2.86 o 
   8  -8   1        8.07       10.89      7.48 o 
  10  -8   1      201.73      244.92     19.05 o 
 -11  -7   1        5.23       12.93      8.84 o 
  -9  -7   1      235.61      241.52     17.69 o 
  -7  -7   1      133.18      108.53      7.93 o 
  -5  -7   1      985.61     1016.73     19.63 o 
  -3  -7   1     8777.90     9522.30    131.81 o 
  -1  -7   1     1075.41     1145.34     34.93 o 
   1  -7   1     1851.09     1757.65     25.93 o 
   3  -7   1     3553.76     3546.62     71.44 o 
   5  -7   1       78.46       87.52      6.00 o 
   7  -7   1       53.44       56.18      6.12 o 
   9  -7   1       47.83       24.49      8.84 o 
  11  -7   1        3.36        0.68      8.84 o 
 -12  -6   1       17.98       14.97     10.20 o 
 -10  -6   1        6.88        1.36      7.48 o 
  -8  -6   1      316.05      284.51      9.13 o 
  -6  -6   1      149.06      177.25      5.66 o 
  -4  -6   1      127.24      144.63      4.48 o 
  -2  -6   1      705.64      598.07     10.44 o 
   0  -6   1     3125.90     2780.93     35.05 o 
   2  -6   1      904.09      846.48     23.13 o 
   4  -6   1      444.61      473.82     15.12 o 
   6  -6   1      482.28      540.44     10.62 o 
   8  -6   1      262.94      230.52     10.55 o 
  10  -6   1        7.78        1.36      8.16 o 
  12  -6   1        5.05        9.52      9.52 o 
 -11  -5   1       40.51       40.14     10.89 o 
  -9  -5   1      155.45      144.66      7.25 o 
  -7  -5   1     2055.96     2096.89     36.65 o 
  -5  -5   1     2176.22     2364.41     34.52 o 
  -3  -5   1     1614.32     1683.71     23.97 o 
  -1  -5   1     3381.21     3334.01     46.26 o 
   1  -5   1      558.22      614.47     30.05 o 
   3  -5   1     5675.99     6016.99     82.83 o 
   5  -5   1      732.07      737.77     14.83 o 
   7  -5   1      165.30      161.29      6.52 o 
   9  -5   1      154.41      164.72     11.24 o 
  11  -5   1       27.82       29.25     10.20 o 
 -12  -4   1       53.74       68.71     13.61 o 
 -10  -4   1      250.43      263.29     19.05 o 
  -8  -4   1      266.07      288.09      8.83 o 
  -6  -4   1       66.10       57.41      3.54 o 
  -4  -4   1      281.29      290.21      7.09 o 
  -2  -4   1      737.87      585.84     33.34 o 
   0  -4   1      113.01       54.62      1.84 o 
   2  -4   1     1397.70     1256.55     27.10 o 
   4  -4   1     1238.28     1216.44     45.47 o 
   6  -4   1      388.26      386.87      8.23 o 
   8  -4   1      256.76      262.06     11.67 o 
  10  -4   1       30.74        6.80      8.16 o 
  12  -4   1       40.53       52.39     12.93 o 
 -13  -3   1        5.64        1.36     10.20 o 
 -11  -3   1      158.65      136.75     14.97 o 
  -9  -3   1     1968.32     2045.20     38.61 o 
  -7  -3   1     1232.21     1284.65     23.82 o 
  -5  -3   1      427.32      575.85     10.20 o 
  -3  -3   1     1074.89      898.45     16.20 o 
  -1  -3   1     2110.48     2167.46     50.06 o 
   1  -3   1     3023.36     3561.47     65.90 o 
   3  -3   1     8663.73     8756.15    120.16 o 
   5  -3   1      416.51      519.68      9.61 o 
   7  -3   1       78.46       59.92      4.10 o 
   9  -3   1      145.86      156.74      7.58 o 
  11  -3   1      151.62      154.43     16.33 o 
  13  -3   1       21.49       19.73     12.25 o 
 -12  -2   1       59.88       87.08     14.29 o 
 -10  -2   1      553.51      556.36     19.53 o 
  -8  -2   1      471.57      474.10     11.99 o 
  -6  -2   1     1582.76     1701.97     25.85 o 
  -4  -2   1      706.65      693.44     11.48 o 
  -2  -2   1       53.64       56.60      2.02 o 
   0  -2   1       77.77       83.12      2.36 o 
   2  -2   1     3949.09     4006.89    110.08 o 
   4  -2   1     3030.05     2823.89     39.97 o 
   6  -2   1     4369.07     4419.44     62.50 o 
   8  -2   1      179.29      169.03      8.50 o 
  10  -2   1     1090.44     1170.76     25.17 o 
  12  -2   1       42.42       34.70     11.57 o 
 -13  -1   1        9.52        2.72     10.20 o 
 -11  -1   1      106.70      106.81     14.97 o 
  -9  -1   1      827.38      848.18     23.24 o 
  -7  -1   1      284.44      294.41      8.34 o 
  -5  -1   1     9279.52     9341.27    128.50 o 
  -3  -1   1    55330.07    51513.61    695.97 o 
  -1  -1   1    20547.05    19428.00    261.92 o 
   1  -1   1    15862.63    14385.34    196.61 o 
   3  -1   1    34179.66    32880.04    448.49 o 
   5  -1   1     1199.15     1046.93     21.35 o 
   7  -1   1      272.49      292.77     10.64 o 
   9  -1   1       23.64       27.13      4.05 o 
  11  -1   1      458.45      515.01     28.57 o 
  13  -1   1        2.08       -9.52      9.52 o 
 -12   0   1      102.14      100.69     14.97 o 
 -10   0   1      555.90      514.30     14.31 o 
  -8   0   1       22.23       26.48      3.42 o 
  -6   0   1     2044.46     1897.44     44.22 o 
  -4   0   1    12433.31    12734.20    172.55 o 
  -2   0   1      886.73      996.65     14.29 o 
   0   0   1      302.87      257.68     11.57 o 
   2   0   1      463.63      486.24      8.90 o 
   4   0   1       29.04       36.90      2.85 o 
   6   0   1      704.10      842.04     14.19 o 
   8   0   1        0.86        0.47      2.69 o 
  10   0   1      534.52      597.17     15.49 o 
  12   0   1      320.58      323.84     24.49 o 
 -13   1   1        9.52       -3.40      9.52 o 
 -11   1   1      105.03       98.56      7.07 o 
  -9   1   1      837.33      885.02     19.04 o 
  -7   1   1      279.41      295.85      8.57 o 
  -5   1   1     9357.03     9480.81    128.67 o 
  -3   1   1    56020.38    51081.95    804.42 o 
  -1   1   1    20717.55    19169.32    312.92 o 
   1   1   1    15764.62    14460.76    197.46 o 
   3   1   1    34683.73    33226.98    467.42 o 
   5   1   1     1195.40     1028.01     16.32 o 
   7   1   1      274.30      301.72      8.73 o 
   9   1   1       22.15       22.22      3.98 o 
  11   1   1      457.17      478.56     18.60 o 
  13   1   1        2.10      -10.20      9.52 o 
 -12   2   1       59.60       47.62     12.25 o 
 -10   2   1      558.28      541.77     19.94 o 
  -8   2   1      474.59      496.56     14.57 o 
  -6   2   1     1607.23     1727.46     36.55 o 
  -4   2   1      730.23      714.87     11.46 o 
  -2   2   1       49.30       52.05      1.75 o 
   0   2   1       82.90       85.64      3.83 o 
   2   2   1     4020.34     4096.18     86.32 o 
   4   2   1     3027.43     2832.57     39.97 o 
   6   2   1     4362.67     4453.22     76.28 o 
   8   2   1      180.86      161.65      6.98 o 
  10   2   1     1082.95     1150.30     24.30 o 
  12   2   1       43.04       27.07      7.93 o 
 -13   3   1        5.67        0.68     10.20 o 
 -11   3   1      160.96      133.82      8.77 o 
  -9   3   1     1964.51     2057.90     37.67 o 
  -7   3   1     1238.14     1285.24     26.48 o 
  -5   3   1      415.24      592.96     10.42 o 
  -3   3   1      976.71      825.58     24.94 o 
  -1   3   1     2082.04     2154.38     43.24 o 
   1   3   1     3087.85     3519.87     68.79 o 
   3   3   1     8706.95     8904.95    120.16 o 
   5   3   1      431.53      547.47     10.70 o 
   7   3   1       77.28       52.13      3.98 o 
   9   3   1      149.44      158.65      7.78 o 
  11   3   1      151.89      138.96      8.09 o 
  13   3   1       21.45       22.45     10.89 o 
 -12   4   1       52.93       50.07      5.86 o 
 -10   4   1      251.97      247.05      9.89 o 
  -8   4   1      266.90      284.17      9.19 o 
  -6   4   1       60.28       52.22      6.54 o 
  -4   4   1      267.81      276.97      5.92 o 
  -2   4   1      728.87      583.42     29.26 o 
   0   4   1      104.30       45.79      3.10 o 
   2   4   1     1411.70     1297.32     30.13 o 
   4   4   1     1278.06     1218.40     23.57 o 
   6   4   1      380.13      385.79      9.65 o 
   8   4   1      255.32      271.30     10.39 o 
  10   4   1       31.99       23.43      4.29 o 
  12   4   1       41.29       20.29      6.86 o 
 -11   5   1       39.63       36.04      5.06 o 
  -9   5   1      153.40      144.92      7.59 o 
  -7   5   1     2045.44     2096.60     42.77 o 
  -5   5   1     2134.51     2363.08     49.79 o 
  -3   5   1     1501.02     1574.59     27.88 o 
  -1   5   1     3352.32     3280.19     65.18 o 
   1   5   1      527.07      637.47     20.41 o 
   3   5   1     5605.41     6017.24     95.45 o 
   5   5   1      744.36      707.55     23.13 o 
   7   5   1      169.19      164.90      6.58 o 
   9   5   1      153.05      142.21      8.33 o 
  11   5   1       27.86       25.89      4.71 o 
 -12   6   1       18.35       14.75      4.76 o 
 -10   6   1        6.54        1.01      3.17 o 
  -8   6   1      321.80      292.09      9.40 o 
  -6   6   1      151.14      182.95      8.89 o 
  -4   6   1      119.67      149.43      9.24 o 
  -2   6   1      695.24      603.55     11.46 o 
   0   6   1     3068.02     2784.58     78.92 o 
   2   6   1      900.41      854.67     18.74 o 
   4   6   1      436.69      493.88     11.88 o 
   6   6   1      470.92      533.94     15.37 o 
   8   6   1      263.63      230.57      8.47 o 
  10   6   1        7.43       13.61      3.77 o 
  12   6   1        5.12        2.57      3.77 o 
 -11   7   1        5.58       -1.98      5.23 o 
  -9   7   1      234.75      256.68     14.63 o 
  -7   7   1      133.89      111.86      9.18 o 
  -5   7   1      970.38     1009.28     24.52 o 
  -3   7   1     8908.56     9698.54    151.35 o 
  -1   7   1     1094.40     1232.76     36.06 o 
   1   7   1     1830.48     1764.77     51.70 o 
   3   7   1     3509.47     3551.53     57.34 o 
   5   7   1       77.71       90.10      6.00 o 
   7   7   1       51.64       54.91      5.71 o 
   9   7   1       50.43       29.06      5.71 o 
  11   7   1        3.54        3.46      5.23 o 
 -10   8   1       96.57      100.09      9.30 o 
  -8   8   1      108.01      106.61     15.31 o 
  -6   8   1      108.48      108.88      7.48 o 
  -4   8   1      246.43      222.58      9.11 o 
  -2   8   1     1863.68     1770.81     29.69 o 
   2   8   1      655.00      641.55     21.09 o 
   4   8   1     1019.71     1003.97     22.33 o 
   6   8   1       10.33       11.07      3.58 o 
   8   8   1        7.10       14.64      5.03 o 
  10   8   1      199.65      229.85     22.79 o 
 -11   9   1       26.28       44.17      7.70 o 
  -9   9   1       92.54       94.49      8.89 o 
  -7   9   1       41.23       45.99      7.14 o 
  -5   9   1       33.54       27.89      4.55 o 
  -3   9   1     1491.28     1486.23     49.32 o 
  -1   9   1      276.49      257.16     12.25 o 
   1   9   1      319.33      304.11     12.93 o 
   3   9   1      639.94      673.53     22.45 o 
   5   9   1      626.16      671.53     17.03 o 
   7   9   1       27.47       44.83      5.52 o 
   9   9   1      293.23      305.37     13.93 o 
  11   9   1        9.71       -5.44      6.80 o 
 -10  10   1       83.09       90.11     13.95 o 
  -8  10   1       39.30       39.65      6.37 o 
  -6  10   1       32.42       32.94      5.23 o 
  -4  10   1      536.68      602.07     16.33 o 
  -2  10   1      670.90      587.80     21.77 o 
   4  10   1       64.90       61.23      6.80 o 
   6  10   1      897.93      942.19     23.03 o 
   8  10   1      447.46      476.54     16.07 o 
  10  10   1       29.18       27.89      8.16 o 
  -9  11   1        6.51        0.00      6.80 o 
  -7  11   1      131.71      113.05      8.41 o 
  -5  11   1       36.11       30.41      5.03 o 
  -3  11   1     1022.15     1094.65     35.38 o 
   3  11   1     1368.03     1379.03     42.18 o 
   5  11   1       12.99       14.97      5.44 o 
   7  11   1      943.57      803.38     33.00 o 
   9  11   1       56.71       52.39      8.84 o 
  -8  12   1      170.16      148.99     13.61 o 
  -6  12   1       65.08       45.43      5.88 o 
  -4  12   1        7.19        0.68      5.44 o 
   4  12   1     1138.19     1013.69     33.34 o 
   8  12   1       11.85        8.16      5.44 o 
  -7  13   1      152.62      131.30     12.25 o 
  -3  13   1        9.00       17.01      5.44 o 
  -1 -17   2      134.51      125.95     10.89 o 
   1 -17   2       14.83       14.06      6.37 o 
  -4 -16   2        6.59        8.61      5.39 o 
  -2 -16   2       19.52        0.78      6.46 o 
   0 -16   2      283.75      372.80     15.79 o 
   2 -16   2      161.18      176.39     29.59 o 
   4 -16   2       71.34       84.31      8.89 o 
  -5 -15   2      147.19      158.25     11.24 o 
  -3 -15   2       80.14      110.60      8.81 o 
  -1 -15   2      141.74      142.64     12.93 o 
   1 -15   2      691.71      770.69     23.03 o 
   3 -15   2      229.05      270.62     13.44 o 
   5 -15   2      100.61      123.26     15.31 o 
  -6 -14   2      226.57      200.37     13.95 o 
  -4 -14   2      280.16      262.79     12.75 o 
  -2 -14   2      112.03       76.57     17.01 o 
   0 -14   2      631.46      626.45     26.53 o 
   2 -14   2      348.12      397.47     15.10 o 
   4 -14   2        2.41        1.79      4.55 o 
   6 -14   2       18.94        8.82      5.71 o 
  -7 -13   2       40.95       46.48      7.30 o 
  -5 -13   2       50.14       72.73      7.03 o 
  -3 -13   2      198.26      249.42     11.28 o 
  -1 -13   2      434.84      438.62     10.77 o 
   1 -13   2      122.98      166.47     13.74 o 
   3 -13   2      242.86      221.05     11.52 o 
   5 -13   2      123.84      131.27      9.85 o 
   7 -13   2      136.06      131.98     14.97 o 
  -8 -12   2       45.01       30.57      7.35 o 
  -6 -12   2      309.29      314.63     13.89 o 
  -4 -12   2       35.18       35.68      4.40 o 
  -2 -12   2       80.52       67.10      5.03 o 
   0 -12   2      277.70      251.35      7.41 o 
   2 -12   2     1643.38     1567.85     25.66 o 
   4 -12   2       90.82       78.88      6.72 o 
   6 -12   2      133.99      127.22     13.61 o 
   8 -12   2       43.20       38.78     10.20 o 
  -9 -11   2       69.04       72.37     11.23 o 
  -7 -11   2       19.11        6.28      5.03 o 
  -5 -11   2      174.45      181.64      9.94 o 
  -3 -11   2      683.21      763.79     18.07 o 
  -1 -11   2      324.99      354.96     14.34 o 
   1 -11   2     1474.84     1403.86     22.59 o 
   3 -11   2     2270.35     2331.02     50.57 o 
   5 -11   2      185.12      189.42     11.94 o 
   7 -11   2        4.87        4.76      8.16 o 
   9 -11   2       72.90       77.56     12.93 o 
 -10 -10   2      101.86      110.00     10.93 o 
  -8 -10   2      273.99      322.64     15.04 o 
  -6 -10   2      503.10      530.00     17.32 o 
  -4 -10   2     1076.10     1039.67     21.15 o 
  -2 -10   2      170.60      138.80      5.19 o 
   0 -10   2      617.54      520.76     10.24 o 
   2 -10   2      131.56      176.69     11.59 o 
   4 -10   2      332.75      286.99      9.20 o 
   6 -10   2       42.81       65.66      6.48 o 
   8 -10   2      171.28      168.04     16.33 o 
  10 -10   2      124.10       99.33     13.61 o 
 -11  -9   2        4.53        8.16      9.52 o 
  -9  -9   2        0.70        0.00      7.48 o 
  -7  -9   2       17.27       15.87      5.54 o 
  -5  -9   2       70.79       62.80      4.71 o 
  -3  -9   2      597.33      634.48     18.50 o 
  -1  -9   2      449.56      478.62     11.59 o 
   1  -9   2      221.48      195.83      6.87 o 
   3  -9   2      713.68      685.72     14.74 o 
   5  -9   2      532.07      541.62     18.71 o 
   7  -9   2      145.75      158.20     10.55 o 
   9  -9   2       32.34       23.81      9.52 o 
  11  -9   2       90.36       91.16     13.61 o 
 -10  -8   2       21.04       19.73      8.84 o 
  -8  -8   2       31.27       28.57      8.16 o 
  -6  -8   2       31.78       38.05      4.74 o 
  -4  -8   2       30.42       33.17      3.19 o 
  -2  -8   2    15747.44    16630.24    262.11 o 
   0  -8   2     1301.74     1362.12     21.06 o 
   2  -8   2      332.51      275.20      7.94 o 
   4  -8   2      144.74      159.38      7.82 o 
   6  -8   2        3.07       11.13      2.77 o 
   8  -8   2      596.14      601.41     27.21 o 
  10  -8   2       26.83       31.98      9.52 o 
 -11  -7   2       32.49       24.49      9.52 o 
  -9  -7   2       99.08       97.97     12.25 o 
  -7  -7   2      199.51      201.49      9.62 o 
  -5  -7   2      870.46      753.85     15.68 o 
  -3  -7   2     3708.49     3586.15     51.43 o 
  -1  -7   2      288.97      278.90     15.41 o 
   1  -7   2      234.59      241.26      6.51 o 
   3  -7   2      446.57      386.89     11.52 o 
   5  -7   2       11.23        2.47      2.15 o 
   7  -7   2       51.06       59.44      5.83 o 
   9  -7   2      107.34      119.74     13.61 o 
  11  -7   2        9.58        6.12      8.84 o 
 -12  -6   2       27.45       38.78     10.89 o 
 -10  -6   2       10.47        1.36      7.48 o 
  -8  -6   2      132.10      141.45      7.05 o 
  -6  -6   2     1251.13     1265.51     28.62 o 
  -4  -6   2     2378.19     2825.30     43.80 o 
  -2  -6   2      338.79      360.66      9.33 o 
   0  -6   2     3357.78     2979.60     36.98 o 
   2  -6   2     5760.97     5779.41     90.46 o 
   4  -6   2     1506.73     1563.84     35.49 o 
   6  -6   2      293.12      309.79     12.57 o 
   8  -6   2       87.96       63.07      7.33 o 
  10  -6   2       15.61       17.01      8.84 o 
  12  -6   2        4.86        2.04      8.84 o 
 -11  -5   2       38.60       25.85     10.20 o 
  -9  -5   2      649.87      660.15     15.54 o 
  -7  -5   2      244.20      250.88     11.10 o 
  -5  -5   2      323.00      298.32      6.60 o 
  -3  -5   2      141.01      114.41      3.07 o 
  -1  -5   2     1850.23     1943.02     27.95 o 
   1  -5   2     1455.59     1387.26     18.22 o 
   3  -5   2     1081.54     1100.44     16.74 o 
   5  -5   2      533.70      488.65      9.43 o 
   7  -5   2       67.16       72.86      4.98 o 
   9  -5   2      191.97      163.76      9.78 o 
  11  -5   2       13.86       20.41      9.52 o 
 -12  -4   2       45.20       49.66     11.57 o 
 -10  -4   2      155.81      167.36     16.33 o 
  -8  -4   2     1633.83     1699.13     30.76 o 
  -6  -4   2      642.03      734.84     12.95 o 
  -4  -4   2      184.38      210.95      6.87 o 
  -2  -4   2    11010.19    10512.66    143.29 o 
   0  -4   2     4213.55     3930.10     64.02 o 
   2  -4   2     5852.16     6397.93    101.07 o 
   4  -4   2     4130.48     4661.83     65.65 o 
   6  -4   2     1257.17     1230.50     19.46 o 
   8  -4   2      153.59      181.66      7.41 o 
  10  -4   2      166.35      176.21     17.01 o 
  12  -4   2      179.93      155.11     17.01 o 
 -13  -3   2       13.49       21.09     10.89 o 
 -11  -3   2      287.73      319.75     22.45 o 
  -9  -3   2      110.06      130.40     12.56 o 
  -7  -3   2      599.73      580.13     12.67 o 
  -5  -3   2     1284.41     1340.83     28.86 o 
  -3  -3   2      647.06      609.21      9.82 o 
  -1  -3   2      135.96      132.54      5.63 o 
   1  -3   2     4743.39     4723.06    137.08 o 
   3  -3   2      656.78      676.44     13.75 o 
   5  -3   2      571.71      603.57     11.69 o 
   7  -3   2     1015.04     1027.41     19.75 o 
   9  -3   2      649.34      622.17     18.40 o 
  11  -3   2      123.73      113.61     14.29 o 
 -12  -2   2        7.39        4.08     10.20 o 
 -10  -2   2      606.36      623.66     16.08 o 
  -8  -2   2      915.48      973.66     19.48 o 
  -6  -2   2     1316.63     1437.13     22.59 o 
  -4  -2   2     8451.20     8842.98    120.08 o 
  -2  -2   2     1901.77     1658.75     21.52 o 
   0  -2   2    27432.71    26484.86    515.46 o 
   2  -2   2    57849.86    53397.10    720.12 o 
   4  -2   2     1573.35     1631.79     24.06 o 
   6  -2   2      451.37      456.34     12.74 o 
   8  -2   2       47.12       43.90      3.89 o 
  10  -2   2     1089.88     1149.00     29.56 o 
  12  -2   2      312.61      319.75     24.49 o 
 -13  -1   2       27.51       25.17     11.57 o 
 -11  -1   2       94.01      102.73     14.29 o 
  -9  -1   2     1919.90     1949.29     39.89 o 
  -7  -1   2      954.09      998.87     19.75 o 
  -5  -1   2      423.05      455.43      8.64 o 
  -3  -1   2     6931.76     6882.07    106.71 o 
  -1  -1   2      539.98      512.13     11.66 o 
   1  -1   2      740.77      695.12     11.91 o 
   3  -1   2     9977.30    10067.62    156.72 o 
   5  -1   2      198.96      191.24      7.84 o 
   7  -1   2     1626.78     1685.72     29.97 o 
   9  -1   2      610.98      626.08     14.88 o 
  11  -1   2     1128.98     1159.96     32.22 o 
  13  -1   2       64.06       42.86     12.93 o 
 -12   0   2       39.34       44.90     12.25 o 
 -10   0   2      192.44      175.35      8.57 o 
  -8   0   2      427.05      408.64     18.71 o 
  -6   0   2     6830.88     6778.41    108.54 o 
  -4   0   2      256.79      224.91      5.09 o 
  -2   0   2    75879.73    66916.16    904.75 o 
   0   0   2     2399.64     2719.64     28.03 o 
   2   0   2     1620.04     1516.95     21.51 o 
   4   0   2     8498.31     9654.31    131.47 o 
   6   0   2     4048.73     4266.33     69.39 o 
   8   0   2       35.19       25.85      3.35 o 
  10   0   2     2447.33     2498.86     44.89 o 
  12   0   2      652.18      600.73     31.98 o 
 -13   1   2       27.51       34.70     12.93 o 
 -11   1   2       95.49       91.75      8.43 o 
  -9   1   2     1933.07     2008.50     36.49 o 
  -7   1   2      966.54     1061.57     20.12 o 
  -5   1   2      427.89      441.77     12.13 o 
  -3   1   2     6964.63     6758.71    229.88 o 
  -1   1   2      527.96      496.31     10.95 o 
   1   1   2      746.29      703.80      9.18 o 
   3   1   2     9946.77     9941.19    156.59 o 
   5   1   2      191.25      188.64      5.60 o 
   7   1   2     1587.32     1658.99     29.97 o 
   9   1   2      602.97      614.37     14.88 o 
  11   1   2     1127.54     1113.14     33.00 o 
  13   1   2       64.57       48.98     13.61 o 
 -12   2   2        7.54        8.22      5.15 o 
 -10   2   2      609.14      602.48     15.68 o 
  -8   2   2      916.97      945.60     19.72 o 
  -6   2   2     1353.83     1460.89     26.03 o 
  -4   2   2     8420.79     8773.65    120.16 o 
  -2   2   2     1967.41     1746.49     23.97 o 
   0   2   2    28159.16    27084.29    422.90 o 
   2   2   2    57775.97    52908.53    720.12 o 
   4   2   2     1569.20     1646.06     24.15 o 
   6   2   2      453.33      455.37     10.59 o 
   8   2   2       48.37       43.36      4.61 o 
  10   2   2     1089.41     1132.04     23.92 o 
  12   2   2      312.88      320.01     25.85 o 
 -13   3   2       13.42        9.52     10.20 o 
 -11   3   2      287.12      265.53     12.46 o 
  -9   3   2      109.27      145.25      7.54 o 
  -7   3   2      599.42      550.75     12.85 o 
  -5   3   2     1265.54     1330.24     20.46 o 
  -3   3   2      629.07      604.25      9.82 o 
  -1   3   2      130.94      134.76      4.18 o 
   1   3   2     4789.38     4780.98    157.16 o 
   3   3   2      651.36      678.38     16.82 o 
   5   3   2      595.06      627.51     12.70 o 
   7   3   2     1016.31     1004.34     20.02 o 
   9   3   2      650.11      622.55     15.15 o 
  11   3   2      124.10      113.03      7.55 o 
 -12   4   2       45.74       46.82      6.79 o 
 -10   4   2      155.98      178.72     13.42 o 
  -8   4   2     1607.57     1667.95     31.23 o 
  -6   4   2      618.38      681.38     14.73 o 
  -4   4   2      189.29      216.11      4.88 o 
  -2   4   2    11184.35    10568.20    164.96 o 
   0   4   2     4330.59     4040.07     63.89 o 
   2   4   2     5753.74     6422.72    100.67 o 
   4   4   2     4193.57     4796.88     65.99 o 
   6   4   2     1230.03     1195.84     22.64 o 
   8   4   2      150.20      170.61      9.59 o 
  10   4   2      167.05      164.66      8.27 o 
  12   4   2      180.53      154.51     16.67 o 
 -11   5   2       38.14       30.97      4.87 o 
  -9   5   2      642.75      649.14     15.85 o 
  -7   5   2      249.82      244.92      8.08 o 
  -5   5   2      323.66      295.36      8.17 o 
  -3   5   2      138.28      113.27      3.96 o 
  -1   5   2     1837.63     1934.35     32.60 o 
   1   5   2     1474.53     1397.39     41.50 o 
   3   5   2     1051.27     1072.01     19.08 o 
   5   5   2      540.35      491.27     13.22 o 
   7   5   2       68.64       66.69      4.50 o 
   9   5   2      195.90      183.08      8.04 o 
  11   5   2       13.78       16.69      4.29 o 
 -12   6   2       27.26       35.46      5.16 o 
 -10   6   2       10.67        5.97      3.28 o 
  -8   6   2      131.23      139.64      7.66 o 
  -6   6   2     1249.07     1247.61     30.06 o 
  -4   6   2     2378.65     2833.44     47.11 o 
  -2   6   2      347.58      353.24     10.33 o 
   0   6   2     3233.05     2832.24     58.93 o 
   2   6   2     5758.96     5511.65    484.39 o 
   4   6   2     1492.75     1475.48     42.86 o 
   6   6   2      279.61      271.80     10.07 o 
   8   6   2       89.86       73.55      5.06 o 
  10   6   2       15.85       12.11      3.57 o 
  12   6   2        5.03        3.69      4.05 o 
 -11   7   2       32.34       27.26      7.17 o 
  -9   7   2       99.43      119.20      9.30 o 
  -7   7   2      197.44      217.75     11.03 o 
  -5   7   2      853.29      754.80     19.96 o 
  -3   7   2     3732.67     3639.83     77.47 o 
  -1   7   2      288.99      260.57     12.93 o 
   1   7   2      247.10      245.60     11.57 o 
   3   7   2      447.72      395.95     14.29 o 
   5   7   2       10.76        4.64      5.10 o 
   7   7   2       50.17       46.89      5.03 o 
   9   7   2      108.14      109.21      8.41 o 
  11   7   2        9.30       -4.76      5.03 o 
 -10   8   2       21.03       19.75      6.48 o 
  -8   8   2       33.71       41.75      6.48 o 
  -6   8   2       36.26       36.13      5.52 o 
  -4   8   2       28.54       37.80      3.76 o 
  -2   8   2    15741.15    16790.41    320.63 o 
   0   8   2     1325.04     1468.15     43.54 o 
   4   8   2      154.63      164.73      5.88 o 
   6   8   2        2.41        8.16      4.42 o 
   8   8   2      597.11      579.94     18.00 o 
  10   8   2       26.47       33.73      6.20 o 
 -11   9   2        4.30        4.40      6.80 o 
  -9   9   2        0.56        1.46      5.03 o 
  -7   9   2       16.70       27.07      5.52 o 
  -5   9   2       72.66       70.61      6.25 o 
  -3   9   2      606.19      668.41     17.30 o 
  -1   9   2      446.94      469.43     19.05 o 
   3   9   2      689.67      660.60     21.77 o 
   5   9   2      515.57      532.47     13.85 o 
   7   9   2      146.51      144.93      8.62 o 
   9   9   2       32.99       29.15      5.71 o 
  11   9   2       90.22       93.89     12.25 o 
 -10  10   2      101.80       95.86      9.59 o 
  -8  10   2      270.13      312.49     14.63 o 
  -6  10   2      499.22      530.44     17.03 o 
  -4  10   2     1081.69     1062.77     25.48 o 
  -2  10   2      166.89      117.70     10.89 o 
   4  10   2      340.18      280.30     12.25 o 
   6  10   2       40.15       75.12      5.71 o 
   8  10   2      170.67      146.89      9.30 o 
  10  10   2      124.07      112.25     12.25 o 
  -9  11   2       70.23       77.31     17.35 o 
  -7  11   2       19.78       12.99      5.23 o 
  -5  11   2      176.61      172.94     10.55 o 
  -3  11   2      672.04      704.14     27.89 o 
   7  11   2        4.53       10.20      4.08 o 
   9  11   2       72.58       61.91      8.84 o 
  -8  12   2       46.01       18.37      7.48 o 
  -6  12   2      317.12      301.64     13.61 o 
  -4  12   2       36.97       27.89      7.48 o 
  -2  12   2       79.20       53.75      7.48 o 
   8  12   2       43.21       59.87      5.44 o 
  -7  13   2       42.51       48.30      8.84 o 
  -3  13   2      196.22      231.99     14.29 o 
  -1 -17   3      105.26      116.92      9.64 o 
   1 -17   3       44.63       30.04      6.53 o 
  -4 -16   3       12.53       13.21      5.54 o 
  -2 -16   3      368.23      406.91     37.76 o 
   0 -16   3      230.46      286.00     25.85 o 
   2 -16   3      360.83      422.92     16.95 o 
   4 -16   3        1.67        1.42      5.23 o 
  -5 -15   3      116.83      131.24     10.29 o 
  -3 -15   3       11.78        3.54      4.53 o 
  -1 -15   3       27.31       32.11      6.46 o 
   1 -15   3      139.31      172.55     10.78 o 
   3 -15   3       19.16       10.89      7.82 o 
   5 -15   3       28.39       16.67      6.25 o 
  -6 -14   3       72.63      102.58      8.66 o 
  -4 -14   3       45.47       44.22      6.17 o 
  -2 -14   3       45.84       54.76      6.03 o 
   0 -14   3      254.06      261.19     24.83 o 
   2 -14   3       79.04       67.18     15.31 o 
   4 -14   3       22.91       21.16      7.48 o 
   6 -14   3       42.65       35.07      7.22 o 
  -7 -13   3      275.64      254.90     13.70 o 
  -5 -13   3      332.55      352.04     14.05 o 
  -3 -13   3       12.51       20.86      4.53 o 
  -1 -13   3      432.33      450.56     11.72 o 
   1 -13   3     1283.15     1276.27     25.61 o 
   3 -13   3      683.47      641.47     19.71 o 
   5 -13   3      101.40       92.11      8.41 o 
   7 -13   3       41.01       45.58     10.89 o 
  -8 -12   3      126.99      149.79     11.60 o 
  -6 -12   3       91.66       85.77      7.67 o 
  -4 -12   3      143.18      123.30      8.01 o 
  -2 -12   3      639.47      586.82     13.16 o 
   0 -12   3     1972.38     2120.31     32.59 o 
   2 -12   3      259.12      298.96     16.50 o 
   4 -12   3      204.23      178.93     16.33 o 
   6 -12   3      497.42      495.28     25.17 o 
   8 -12   3       46.86       57.15     10.89 o 
  -9 -11   3      101.94      106.18     19.39 o 
  -7 -11   3      329.02      312.74     14.20 o 
  -5 -11   3      120.63      127.76      8.50 o 
  -3 -11   3      455.94      448.13     11.88 o 
  -1 -11   3      185.78      213.49      8.64 o 
   1 -11   3      784.46      767.62     16.60 o 
   3 -11   3      820.16      837.67     21.69 o 
   5 -11   3        6.26       -3.02      4.25 o 
   7 -11   3       11.17        7.48      8.16 o 
   9 -11   3       84.50       88.44     13.61 o 
 -10 -10   3       95.10       76.81     14.97 o 
  -8 -10   3      294.33      317.76     15.19 o 
  -6 -10   3       64.19       59.13      6.28 o 
  -4 -10   3      258.58      239.32      8.28 o 
  -2 -10   3     1178.01     1038.46     20.16 o 
   0 -10   3     2247.12     2078.18     31.23 o 
   2 -10   3     1476.81     1330.61     25.06 o 
   4 -10   3      213.08      213.27      8.11 o 
   6 -10   3       52.10       65.81      6.68 o 
   8 -10   3       68.31       70.07     11.57 o 
  10 -10   3       44.50       19.73     10.20 o 
 -11  -9   3       25.05       22.30      7.65 o 
  -9  -9   3      133.92      128.31     24.15 o 
  -7  -9   3      183.08      191.39     11.28 o 
  -5  -9   3      515.46      490.25     15.53 o 
  -3  -9   3      135.19      179.56      7.85 o 
  -1  -9   3      652.59      680.04     11.90 o 
   1  -9   3      404.32      367.22      7.74 o 
   3  -9   3      164.89      177.70      6.90 o 
   5  -9   3       52.02       38.44      3.75 o 
   7  -9   3      892.49      833.73     23.30 o 
   9  -9   3       76.93      133.34     14.97 o 
  11  -9   3       24.01       11.57      9.52 o 
 -10  -8   3       18.43       19.05      8.84 o 
  -8  -8   3      256.22      254.25     13.06 o 
  -6  -8   3      429.50      388.54     11.23 o 
  -4  -8   3      494.11      458.38      9.80 o 
  -2  -8   3      234.90      197.32      5.58 o 
   0  -8   3      269.34      247.54      5.11 o 
   2  -8   3      285.39      250.72      6.69 o 
   4  -8   3      281.27      318.60      8.73 o 
   6  -8   3      207.09      202.99      9.56 o 
   8  -8   3      422.73      421.80     23.13 o 
  10  -8   3       16.29       25.17     10.20 o 
 -11  -7   3       21.66       29.25     10.20 o 
  -9  -7   3       82.26       83.00     10.89 o 
  -7  -7   3      337.77      344.59     12.26 o 
  -5  -7   3     2682.28     2719.39     40.78 o 
  -3  -7   3     2580.50     2426.23     35.59 o 
  -1  -7   3      182.42      217.85      5.70 o 
   1  -7   3     5834.47     5867.05     93.60 o 
   3  -7   3     1239.56     1294.01     23.52 o 
   5  -7   3      151.91      169.48      7.23 o 
   7  -7   3       73.09       55.75      5.60 o 
   9  -7   3      270.03      189.13     17.69 o 
  11  -7   3        5.59        0.00      8.84 o 
 -12  -6   3       64.58       72.11     13.61 o 
 -10  -6   3        4.07        4.76      7.48 o 
  -8  -6   3      260.66      262.43     11.30 o 
  -6  -6   3       90.38       88.97      6.20 o 
  -4  -6   3       36.52       46.75      3.03 o 
  -2  -6   3      222.55      238.32      9.29 o 
   0  -6   3     2514.49     2612.84     43.29 o 
   2  -6   3      858.56      878.95     16.55 o 
   4  -6   3      729.18      679.83     14.25 o 
   6  -6   3      305.19      286.09     10.10 o 
   8  -6   3      639.29      628.44     23.81 o 
  10  -6   3        9.13       -6.12      7.48 o 
  12  -6   3        2.25       -5.44      8.84 o 
 -11  -5   3       37.56       48.98     11.57 o 
  -9  -5   3      733.71      723.84     16.75 o 
  -7  -5   3     1740.93     1773.34     31.55 o 
  -5  -5   3       84.21      113.29      7.56 o 
  -3  -5   3      933.96      925.21     17.48 o 
  -1  -5   3     4874.27     5448.75     87.33 o 
   1  -5   3      342.49      316.05     20.22 o 
   3  -5   3     2527.41     2746.39     46.60 o 
   5  -5   3      522.09      635.23     13.21 o 
   7  -5   3      285.61      253.03      8.15 o 
   9  -5   3      257.50      252.79     11.91 o 
  11  -5   3       42.70       42.86     10.89 o 
 -12  -4   3        2.53        0.68      8.84 o 
 -10  -4   3      149.06      156.48     16.33 o 
  -8  -4   3      449.38      463.67     11.88 o 
  -6  -4   3      196.35      217.62      6.65 o 
  -4  -4   3      719.45      725.25     10.99 o 
  -2  -4   3     1678.12     1559.98     26.39 o 
   0  -4   3     2711.28     2287.39     38.36 o 
   2  -4   3     4343.10     4132.28     57.39 o 
   4  -4   3     1297.03     1126.04     17.58 o 
   6  -4   3      681.90      674.15     12.31 o 
   8  -4   3      191.35      171.86     18.02 o 
  10  -4   3        1.95        2.04      8.16 o 
  12  -4   3      186.82      220.43     21.77 o 
 -13  -3   3       21.34       34.70     12.25 o 
 -11  -3   3       35.35       46.94     11.57 o 
  -9  -3   3     1887.59     1861.59     34.16 o 
  -7  -3   3       57.59       58.20      4.05 o 
  -5  -3   3     6089.41     6227.13     86.31 o 
  -3  -3   3     3848.69     3672.24     45.81 o 
  -1  -3   3      706.42      651.36     12.57 o 
   1  -3   3    61698.90    56973.82    777.09 o 
   3  -3   3     8002.58     8183.54    110.46 o 
   5  -3   3     2531.91     2738.91     40.14 o 
   7  -3   3      446.48      479.93     14.14 o 
   9  -3   3      607.48      632.26     15.15 o 
  11  -3   3       96.75      105.45     14.97 o 
 -12  -2   3       68.28       49.66     12.25 o 
 -10  -2   3      137.93      105.24      7.40 o 
  -8  -2   3        5.19        0.41      2.86 o 
  -6  -2   3      343.43      393.75      9.55 o 
  -4  -2   3      360.77      368.55     14.23 o 
  -2  -2   3     1004.13     1069.00     14.14 o 
   0  -2   3      976.46      830.03     32.86 o 
   2  -2   3    10943.00    11083.49    170.86 o 
   4  -2   3     4833.93     4815.67     75.54 o 
   6  -2   3      218.82      178.88      6.26 o 
   8  -2   3      480.41      492.10     12.78 o 
  10  -2   3      286.77      286.01     13.37 o 
  12  -2   3      272.15      257.16     22.45 o 
 -13  -1   3       26.46       28.57     12.25 o 
 -11  -1   3      328.78      318.99     14.70 o 
  -9  -1   3      730.35      671.13     16.04 o 
  -7  -1   3      461.32      487.95     11.49 o 
  -5  -1   3     6077.18     6616.00     92.18 o 
  -3  -1   3     6533.44     5873.44     73.08 o 
  -1  -1   3     1676.17     1683.83     43.54 o 
   1  -1   3    19779.51    20687.53    230.52 o 
   3  -1   3     2762.27     2630.89     37.42 o 
   5  -1   3      218.47      178.36      5.33 o 
   7  -1   3     2464.86     2723.52     46.21 o 
   9  -1   3      856.66      824.96     18.29 o 
  11  -1   3      620.64      622.99     25.51 o 
  13  -1   3       23.70       16.33     11.57 o 
 -12   0   3      151.36      168.04     18.37 o 
 -10   0   3      759.27      835.81     23.63 o 
  -8   0   3      205.73      188.81     12.27 o 
  -6   0   3     5650.62     6079.93     97.80 o 
  -4   0   3      195.99      233.82      5.09 o 
  -2   0   3     4186.81     4243.71     52.39 o 
   0   0   3      184.61      199.07      2.90 o 
   2   0   3     3133.36     3252.43     44.99 o 
   4   0   3      903.29     1146.11     17.52 o 
   6   0   3     2750.09     3263.07     46.86 o 
   8   0   3        0.45        4.97      2.86 o 
  10   0   3      613.22      605.68     16.64 o 
  12   0   3       38.75       69.39     13.61 o 
 -13   1   3       26.24       41.50     12.93 o 
 -11   1   3      332.43      314.75     18.37 o 
  -9   1   3      735.82      685.67     16.02 o 
  -7   1   3      448.01      464.89     13.85 o 
  -5   1   3     6261.06     6756.01     92.27 o 
  -3   1   3     6547.87     6067.70     81.47 o 
  -1   1   3     1680.79     1696.53     30.78 o 
   1   1   3    20173.80    20797.59    213.50 o 
   3   1   3     2782.11     2710.79     49.49 o 
   5   1   3      220.90      178.36      4.84 o 
   7   1   3     2479.92     2727.94     46.47 o 
   9   1   3      862.50      828.89     18.29 o 
  11   1   3      621.26      625.80     21.10 o 
  13   1   3       23.84       22.45     11.57 o 
 -12   2   3       69.12       64.44      7.80 o 
 -10   2   3      138.41      110.33      8.31 o 
  -8   2   3        5.24        0.73      2.77 o 
  -6   2   3      355.06      421.41      9.98 o 
  -4   2   3      366.33      351.04      7.73 o 
  -2   2   3      993.69     1070.28     13.88 o 
   0   2   3      997.38      753.55     17.80 o 
   2   2   3    10873.63    10824.44    148.31 o 
   4   2   3     4780.58     4642.50     65.31 o 
   6   2   3      215.58      183.22      8.55 o 
   8   2   3      483.61      476.92     12.14 o 
  10   2   3      291.54      297.30     10.65 o 
  12   2   3      272.04      250.41     14.34 o 
 -13   3   3       21.35       17.52      6.28 o 
 -11   3   3       34.23       31.87      5.27 o 
  -9   3   3     1880.13     1850.67     34.62 o 
  -7   3   3       53.02       48.91      3.98 o 
  -5   3   3     6082.39     6246.44     86.31 o 
  -3   3   3     3836.35     3662.49     50.92 o 
  -1   3   3      702.24      660.87     12.57 o 
   1   3   3    61779.45    59066.80   1565.44 o 
   3   3   3     7760.23     8023.98    110.55 o 
   5   3   3     2525.21     2849.83     50.55 o 
   7   3   3      441.25      450.18     11.24 o 
   9   3   3      601.88      629.00     15.25 o 
  11   3   3       97.07      100.50      9.30 o 
 -12   4   3        2.35        3.03      4.76 o 
 -10   4   3      149.40      135.94      7.35 o 
  -8   4   3      441.83      464.15     12.21 o 
  -6   4   3      193.00      204.42      6.76 o 
  -4   4   3      726.36      745.88     14.46 o 
  -2   4   3     1674.73     1551.15     32.95 o 
   0   4   3     2716.46     2339.77     38.49 o 
   2   4   3     4235.66     4179.26    116.34 o 
   4   4   3     1317.10     1144.78     20.39 o 
   6   4   3      695.13      679.52     14.27 o 
   8   4   3      191.83      185.96      7.55 o 
  10   4   3        1.67       -0.79      3.49 o 
  12   4   3      186.32      212.31     26.87 o 
 -11   5   3       37.37       33.66      4.66 o 
  -9   5   3      741.78      710.58     16.80 o 
  -7   5   3     1758.09     1772.55     32.11 o 
  -5   5   3       93.28      118.51      5.19 o 
  -3   5   3      927.05      927.73     14.24 o 
  -1   5   3     4867.08     5436.20    106.80 o 
   1   5   3      306.78      306.15     13.61 o 
   3   5   3     2636.37     2917.21     46.05 o 
   5   5   3      512.58      614.46     15.63 o 
   7   5   3      282.40      243.62      8.09 o 
   9   5   3      257.93      255.93      9.38 o 
  11   5   3       42.98       39.16      5.46 o 
 -12   6   3       63.68       76.95     14.29 o 
 -10   6   3        3.93        1.99      3.70 o 
  -8   6   3      254.73      247.80     15.84 o 
  -6   6   3       88.45       93.35      6.96 o 
  -4   6   3       36.37       47.34      3.30 o 
  -2   6   3      234.05      229.37      8.66 o 
   0   6   3     2549.69     2665.35     54.12 o 
   4   6   3      761.77      723.07     17.01 o 
   6   6   3      307.24      283.26     13.27 o 
   8   6   3      644.90      646.36     18.48 o 
  10   6   3        9.69        5.97      3.60 o 
  12   6   3        2.14       -8.16      7.48 o 
 -11   7   3       21.31       27.23     12.25 o 
  -9   7   3       80.82       71.71      9.86 o 
  -7   7   3      338.83      332.50     13.65 o 
  -5   7   3     2652.19     2770.85     56.90 o 
  -3   7   3     2524.42     2385.72     50.75 o 
  -1   7   3      184.72      217.99      6.93 o 
   1   7   3     5834.39     5808.65    163.28 o 
   3   7   3     1211.08     1270.17     37.42 o 
   5   7   3      152.97      168.04      6.68 o 
   7   7   3       77.09       55.49      5.23 o 
   9   7   3      272.71      201.48     10.75 o 
  11   7   3        5.67       10.12      5.71 o 
 -10   8   3       18.87       24.28      6.48 o 
  -8   8   3      256.52      262.22     12.96 o 
  -6   8   3      435.54      390.01     15.99 o 
  -4   8   3      485.80      463.96     14.67 o 
  -2   8   3      230.43      191.92      8.89 o 
   0   8   3      280.66      258.52     13.61 o 
   6   8   3      211.84      216.45      8.62 o 
   8   8   3      417.97      427.79     15.31 o 
  10   8   3       15.54       22.14      5.71 o 
 -11   9   3       25.84       31.98     10.20 o 
  -9   9   3      135.95      121.17     10.07 o 
  -7   9   3      182.68      194.16     11.30 o 
  -5   9   3      526.41      501.86     11.22 o 
  -3   9   3      150.20      195.64      9.14 o 
  -1   9   3      654.63      686.45     25.85 o 
   5   9   3       51.66       46.26      6.12 o 
   7   9   3      884.48      848.01     21.10 o 
   9   9   3       75.96       98.35      8.14 o 
  11   9   3       23.61       25.17      8.16 o 
 -10  10   3       94.49       90.98      9.78 o 
  -8  10   3      288.70      320.72     29.93 o 
  -6  10   3       66.34       77.21      7.17 o 
  -4  10   3      256.51      224.94     10.82 o 
  -2  10   3     1164.73      978.99     35.38 o 
   4  10   3      204.08      190.49      8.84 o 
   6  10   3       51.49       75.52      8.16 o 
   8  10   3       66.21       59.87      7.48 o 
  10  10   3       44.87       52.39      8.84 o 
  -9  11   3      101.03       88.31      9.10 o 
  -7  11   3      331.27      280.81     23.47 o 
  -5  11   3      121.23      139.24      9.37 o 
  -3  11   3      449.75      418.40     20.41 o 
   5  11   3        7.06        1.36      3.40 o 
   9  11   3       86.67       80.28      8.16 o 
  -8  12   3      123.35      106.81     12.25 o 
  -6  12   3       91.93       90.79      7.84 o 
  -4  12   3      148.09      120.67      8.89 o 
  -2  12   3      665.42      599.37     24.49 o 
  -7  13   3      275.80      236.07     17.69 o 
  -5  13   3      330.35      331.03     13.37 o 
  -3  13   3       14.66        4.08      6.12 o 
  -4 -16   4      190.54      193.20     11.83 o 
  -2 -16   4        9.24        4.42      5.03 o 
   0 -16   4      108.67      106.65      8.80 o 
   2 -16   4       34.72       46.49      7.03 o 
   4 -16   4       18.47       11.23      6.03 o 
  -5 -15   4      200.12      252.34     17.69 o 
  -3 -15   4      300.26      330.26     28.91 o 
  -1 -15   4       76.69       62.70      9.86 o 
   1 -15   4      199.21      216.41     11.43 o 
   3 -15   4      187.02      211.97     12.26 o 
   5 -15   4      158.51      147.64     15.99 o 
  -6 -14   4       46.32       34.33      6.39 o 
  -4 -14   4      106.63      123.91     10.20 o 
  -2 -14   4      134.57       92.19     15.31 o 
   0 -14   4      336.52      369.22     13.56 o 
   2 -14   4      254.96      204.83     10.93 o 
   4 -14   4      273.64      210.22     12.40 o 
   6 -14   4      174.09      185.05     19.05 o 
  -7 -13   4        0.94       -1.57      5.15 o 
  -5 -13   4       44.94       54.31      6.28 o 
  -3 -13   4       86.58       75.04     12.25 o 
  -1 -13   4       24.68       48.74      4.05 o 
   1 -13   4      120.15      110.39     21.77 o 
   3 -13   4        5.78       31.40      5.39 o 
   5 -13   4      144.57      171.44     17.01 o 
   7 -13   4        5.54        2.72      8.84 o 
  -8 -12   4       29.88       34.19      7.17 o 
  -6 -12   4      224.65      216.60     13.61 o 
  -4 -12   4       13.91       26.44      4.64 o 
  -2 -12   4       70.35       75.88      4.98 o 
   0 -12   4      253.08      224.93      6.79 o 
   2 -12   4      657.04      705.61     13.96 o 
   4 -12   4       73.18       79.60     11.57 o 
   6 -12   4      122.06      118.38     13.61 o 
   8 -12   4       63.94       84.36     12.93 o 
  -9 -11   4      112.62       86.93     20.41 o 
  -7 -11   4      458.63      488.79     17.65 o 
  -5 -11   4      458.20      469.91     15.68 o 
  -3 -11   4      648.94      719.37     19.29 o 
  -1 -11   4      445.13      455.49     15.02 o 
   1 -11   4      579.41      605.72     18.07 o 
   3 -11   4      957.69     1034.37     21.57 o 
   5 -11   4      335.69      319.75     19.73 o 
   7 -11   4      101.11      103.41     13.61 o 
   9 -11   4       29.35       26.53     10.89 o 
 -10 -10   4       91.99      147.50     19.05 o 
  -8 -10   4      492.82      541.74     19.61 o 
  -6 -10   4       86.16      119.50      8.66 o 
  -4 -10   4      147.39      186.88      8.55 o 
  -2 -10   4      818.04      683.40     14.92 o 
   0 -10   4      949.09      928.96     15.53 o 
   2 -10   4      416.75      479.40     11.91 o 
   4 -10   4     2732.89     2628.25     41.40 o 
   8 -10   4       28.77       48.98     10.20 o 
  10 -10   4       40.52       44.22     12.25 o 
 -11  -9   4       15.01       13.14      7.52 o 
  -9  -9   4      141.33      124.93     10.13 o 
  -7  -9   4      355.61      361.06     14.54 o 
  -5  -9   4      179.17      169.80      7.47 o 
  -3  -9   4      401.23      372.10      8.48 o 
  -1  -9   4      726.76      691.03     12.93 o 
   1  -9   4      986.09      932.92     18.29 o 
   3  -9   4      263.49      260.77      8.30 o 
   5  -9   4      797.99      730.77     17.82 o 
   9  -9   4      114.95       83.00     12.25 o 
 -10  -8   4        2.71       -6.92     14.97 o 
  -8  -8   4       13.16        8.61      5.39 o 
  -6  -8   4       53.61       76.64      5.24 o 
  -4  -8   4      515.19      572.52     11.47 o 
  -2  -8   4      148.72      207.66      5.50 o 
   0  -8   4     1029.64     1092.30     22.19 o 
   2  -8   4       94.84       85.18      6.09 o 
   4  -8   4       27.58       31.15      2.92 o 
   6  -8   4        3.37        7.02      2.95 o 
   8  -8   4     1264.02     1186.49     42.86 o 
  10  -8   4       52.90       61.91     12.25 o 
 -11  -7   4      117.46      117.26     11.43 o 
  -9  -7   4       75.64       67.65     20.41 o 
  -7  -7   4       14.77       15.08      5.42 o 
  -5  -7   4      280.34      254.65      8.16 o 
  -3  -7   4       35.76       36.63      2.69 o 
  -1  -7   4     1083.66     1228.66     19.35 o 
   1  -7   4      380.93      348.58      8.17 o 
   3  -7   4      733.62      714.50     12.68 o 
   5  -7   4      267.00      229.67      9.21 o 
   7  -7   4       18.14       18.64      4.71 o 
   9  -7   4      240.96      242.88     19.05 o 
  11  -7   4       63.76       61.91     12.25 o 
 -12  -6   4       28.38       36.74     11.57 o 
 -10  -6   4       60.26       47.62      9.52 o 
  -8  -6   4     2411.36     2563.81     46.26 o 
  -6  -6   4      974.69      925.61     18.85 o 
  -4  -6   4       56.29       59.69      3.56 o 
  -2  -6   4     6418.58     6534.47     90.12 o 
   0  -6   4     4903.38     5475.88     87.98 o 
   2  -6   4     1293.39     1427.61     28.49 o 
   4  -6   4     2840.62     2724.10     46.07 o 
   6  -6   4     1122.28     1163.46     22.37 o 
   8  -6   4      513.49      490.89     16.27 o 
  10  -6   4      154.96      163.96     17.69 o 
  12  -6   4       37.84       39.46     11.57 o 
 -11  -5   4        1.89       -0.68      8.16 o 
  -9  -5   4      172.08      145.49     10.89 o 
  -7  -5   4       26.45       30.49      4.81 o 
  -5  -5   4      313.35      273.63      8.94 o 
  -3  -5   4     2410.14     2292.07     33.63 o 
  -1  -5   4     1761.36     1652.56     29.33 o 
   1  -5   4      703.39      744.99     12.31 o 
   3  -5   4     3091.23     3045.21     73.94 o 
   5  -5   4     2269.12     2413.10     40.70 o 
   7  -5   4     1094.80     1045.05     21.07 o 
   9  -5   4       36.06       36.06      8.84 o 
  11  -5   4       92.34       80.28     12.93 o 
 -12  -4   4      144.19      120.42     15.65 o 
 -10  -4   4      438.47      446.98     24.49 o 
  -8  -4   4     1306.42     1275.35     24.72 o 
  -6  -4   4      769.60      716.11     14.38 o 
  -4  -4   4      395.08      462.46     16.24 o 
  -2  -4   4     8207.46     7914.38    109.35 o 
   0  -4   4     2459.42     2179.94     37.05 o 
   2  -4   4     8076.36     8497.74    117.53 o 
   4  -4   4     1312.50     1577.44     23.45 o 
   6  -4   4     1707.93     1833.25     32.33 o 
   8  -4   4      326.66      320.45      9.94 o 
  10  -4   4      124.18      111.57     13.61 o 
  12  -4   4      258.82      280.98     23.13 o 
 -11  -3   4       82.65       87.76     12.93 o 
  -9  -3   4      206.08      174.49      8.13 o 
  -7  -3   4      322.99      349.97      9.41 o 
  -5  -3   4        8.48        1.40      1.56 o 
  -3  -3   4      128.24      101.55      3.81 o 
  -1  -3   4     1165.08     1078.03     14.11 o 
   1  -3   4     4227.02     4162.85     46.18 o 
   3  -3   4     1233.34     1292.63     22.48 o 
   5  -3   4     1252.21     1317.53     28.45 o 
   7  -3   4       10.14        5.87      2.61 o 
   9  -3   4       85.36       85.71      5.99 o 
  11  -3   4      275.17      297.30     21.77 o 
 -12  -2   4      171.62      144.23     17.01 o 
 -10  -2   4     1067.91     1091.81     28.57 o 
  -8  -2   4      102.54       81.23      6.53 o 
  -6  -2   4     1497.65     1746.01     30.63 o 
  -4  -2   4     2616.79     2861.11     36.98 o 
  -2  -2   4    16488.90    15838.09    171.55 o 
   0  -2   4    53660.79    49588.95    546.11 o 
   2  -2   4     6586.10     7749.17     86.51 o 
   4  -2   4     1067.53     1138.66     17.59 o 
   6  -2   4     3478.34     3768.77     54.25 o 
   8  -2   4       26.00       25.89      3.57 o 
  10  -2   4      103.07      104.98     10.89 o 
  12  -2   4      129.57      149.67     17.69 o 
 -13  -1   4       45.42       48.30     12.93 o 
 -11  -1   4       61.58       46.46     13.95 o 
  -9  -1   4       16.57       14.59      3.82 o 
  -7  -1   4        6.65        6.80      2.55 o 
  -5  -1   4     1081.52     1188.19     21.46 o 
  -3  -1   4       12.61       14.67      1.67 o 
  -1  -1   4     1013.98      995.43     12.21 o 
   1  -1   4     1284.21     1378.37     13.94 o 
   3  -1   4       50.15       38.98      3.90 o 
   5  -1   4     1766.04     1781.33     26.53 o 
   7  -1   4       39.23       36.20      3.49 o 
   9  -1   4       36.92       30.44      3.98 o 
  11  -1   4      311.87      301.81     14.53 o 
 -12   0   4      171.42      155.80     18.37 o 
 -10   0   4      152.54      161.13      8.43 o 
  -8   0   4      927.76      946.69     19.46 o 
  -6   0   4     1494.49     1562.13     27.87 o 
  -4   0   4     6117.00     7484.09     91.88 o 
  -2   0   4    14486.19    14217.81    157.02 o 
   0   0   4      216.96      143.84      2.49 o 
   2   0   4     1219.53     1566.00     18.60 o 
   4   0   4     1992.94     2170.70     31.46 o 
   6   0   4      153.97      140.47      4.99 o 
   8   0   4      290.72      321.74      9.52 o 
  10   0   4      344.65      375.96     15.10 o 
  12   0   4      134.73      143.55     17.01 o 
 -13   1   4       45.46       55.11     13.61 o 
 -11   1   4       61.68       56.69      7.30 o 
  -9   1   4       17.84       15.58      4.18 o 
  -7   1   4        6.83       11.07      3.00 o 
  -5   1   4     1092.90     1197.86     18.69 o 
  -3   1   4       11.88       17.06      3.14 o 
  -1   1   4     1029.87     1016.26     11.15 o 
   1   1   4     1244.05     1331.34     14.75 o 
   3   1   4       47.18       31.01      2.85 o 
   5   1   4     1758.90     1768.05     26.53 o 
   7   1   4       39.63       36.52      3.57 o 
   9   1   4       38.00       34.99      4.18 o 
  11   1   4      312.48      328.73     15.01 o 
 -12   2   4      171.90      172.46     19.73 o 
 -10   2   4     1065.23     1067.68     23.19 o 
  -8   2   4      111.22      113.61      6.09 o 
  -6   2   4     1508.67     1788.24     37.92 o 
  -4   2   4     2668.48     2955.61     41.14 o 
  -2   2   4    16181.30    15202.39    235.10 o 
   0   2   4    53346.61    48944.64    773.34 o 
   2   2   4     6583.08     7793.40    105.62 o 
   4   2   4     1070.05     1142.33     17.58 o 
   6   2   4     3523.27     3846.49     62.58 o 
   8   2   4       26.31       25.53      3.49 o 
  10   2   4      103.41       95.88     10.43 o 
  12   2   4      130.15      131.59     12.59 o 
 -11   3   4       84.24       75.04      7.30 o 
  -9   3   4      208.82      193.40      8.39 o 
  -7   3   4      319.38      344.38      9.51 o 
  -5   3   4        7.82        0.05      1.44 o 
  -3   3   4      122.90       98.41      4.53 o 
  -1   3   4     1145.38     1043.75     19.25 o 
   1   3   4     4143.54     3944.96     81.30 o 
   3   3   4     1257.57     1318.06     22.34 o 
   5   3   4     1266.64     1321.00     26.09 o 
   7   3   4       13.25        8.04      2.55 o 
   9   3   4       84.38       80.75      5.66 o 
  11   3   4      276.29      266.32     13.65 o 
 -12   4   4      143.73      139.89     10.19 o 
 -10   4   4      437.57      442.92     13.10 o 
  -8   4   4     1336.80     1309.55     25.40 o 
  -6   4   4      763.41      705.72     14.90 o 
  -4   4   4      416.81      497.87     15.02 o 
  -2   4   4     8334.31     8057.20    126.87 o 
   0   4   4     2515.13     2221.46     37.31 o 
   2   4   4     8109.68     8155.11    190.15 o 
   4   4   4     1278.27     1535.61     27.72 o 
   6   4   4     1682.65     1823.40     32.20 o 
   8   4   4      325.58      341.02     10.06 o 
  10   4   4      124.59      125.38      7.57 o 
  12   4   4      257.93      244.06     14.34 o 
 -11   5   4        1.99        3.48      3.66 o 
  -9   5   4      174.21      142.54      7.34 o 
  -7   5   4       24.40       28.92      4.73 o 
  -5   5   4      307.13      265.35      7.49 o 
  -3   5   4     2398.20     2296.10     48.35 o 
  -1   5   4     1788.33     1690.00     29.33 o 
   1   5   4      737.50      779.35     18.76 o 
   3   5   4     3154.65     2943.48    242.20 o 
   5   5   4     2247.86     2345.40     49.06 o 
   7   5   4     1106.26     1052.73     20.94 o 
   9   5   4       36.13       38.23      4.68 o 
  11   5   4       91.63       91.40     11.57 o 
 -12   6   4       28.63       21.52      5.41 o 
 -10   6   4       60.12       61.18      5.19 o 
  -8   6   4     2405.37     2588.45     57.47 o 
  -6   6   4      953.88      872.83     23.56 o 
  -4   6   4       62.52       66.12      4.12 o 
  -2   6   4     6212.14     6491.90    104.87 o 
   0   6   4     4938.45     5396.80     87.85 o 
   2   6   4     1285.78     1466.11     45.58 o 
   4   6   4     2867.29     2755.82     44.10 o 
   6   6   4     1145.43     1166.86     26.45 o 
   8   6   4      513.56      505.30     15.85 o 
  10   6   4      153.30      162.02      8.49 o 
  12   6   4       38.06       25.17     10.55 o 
 -11   7   4      117.35      114.34     10.55 o 
  -9   7   4       75.78       71.81      8.18 o 
  -7   7   4       13.27       13.15      5.03 o 
  -5   7   4      291.18      262.66     10.80 o 
  -3   7   4       41.60       49.74      5.44 o 
  -1   7   4     1098.57     1252.53     28.38 o 
   3   7   4      737.84      683.73     20.41 o 
   5   7   4      276.77      231.22      7.35 o 
   7   7   4       16.68       28.56      4.25 o 
   9   7   4      238.79      220.35     11.24 o 
  11   7   4       63.21       60.40      8.16 o 
 -10   8   4        2.78        1.84      5.71 o 
  -8   8   4       14.97       20.93      6.46 o 
  -6   8   4       58.06       79.49      6.96 o 
  -4   8   4      510.82      566.65     17.07 o 
  -2   8   4      156.58      190.67      9.37 o 
   0   8   4     1041.27     1132.75     37.42 o 
   4   8   4       25.83       22.45      3.40 o 
   6   8   4        2.73        9.52      2.77 o 
   8   8   4     1264.34     1102.09     27.63 o 
  10   8   4       53.69       54.43      8.84 o 
 -11   9   4       15.38       19.27      9.18 o 
  -9   9   4      141.08      159.59     18.37 o 
  -7   9   4      361.04      348.99     14.89 o 
  -5   9   4      170.58      153.69     10.07 o 
  -3   9   4      380.01      345.63     25.85 o 
  -1   9   4      728.52      699.38     26.53 o 
   5   9   4      781.54      569.44     22.45 o 
   7   9   4       93.10      111.52      6.53 o 
   9   9   4      113.81       77.56      8.84 o 
 -10  10   4       91.66      115.16     10.82 o 
  -8  10   4      496.03      547.50     19.71 o 
  -6  10   4       85.09      100.97      8.41 o 
  -4  10   4      145.41      166.68     10.10 o 
  -2  10   4      838.17      693.88     19.00 o 
   8  10   4       28.75       28.57      4.76 o 
  10  10   4       41.24       34.02      7.48 o 
  -9  11   4      111.96      107.88     13.61 o 
  -7  11   4      455.15      467.56     18.00 o 
  -5  11   4      465.74      477.13     16.82 o 
  -3  11   4      658.14      730.67     20.44 o 
  -1  11   4      450.91      436.77     21.09 o 
   5  11   4      339.61      323.16     12.25 o 
   9  11   4       29.79       34.70      4.76 o 
  -8  12   4       28.21       29.59      7.82 o 
  -6  12   4      224.83      202.37     12.48 o 
  -4  12   4       14.51       14.16      5.03 o 
  -2  12   4       76.13       79.60     10.20 o 
  -7  13   4        1.32       -5.44      6.80 o 
  -5  13   4       46.78       42.99      6.68 o 
  -3  13   4       91.70       77.56     10.89 o 
  -6  14   4       45.12       35.38      8.84 o 
  -4 -16   5        7.31       15.46      5.34 o 
  -2 -16   5      154.33      183.94     17.01 o 
   0 -16   5      187.81      230.05     23.81 o 
   2 -16   5       37.47       43.83      6.67 o 
  -5 -15   5      204.28      195.25     11.43 o 
  -3 -15   5      186.40      205.63     15.31 o 
  -1 -15   5       52.21       55.56      6.80 o 
   1 -15   5       74.23       80.56      7.42 o 
   3 -15   5       32.95       33.56      6.17 o 
   5 -15   5       51.30       52.85      7.84 o 
  -6 -14   5       59.42       68.03      7.42 o 
  -4 -14   5      124.79       98.57     25.85 o 
  -2 -14   5       63.14       94.56      7.30 o 
   0 -14   5      154.57      168.05      9.17 o 
   2 -14   5       84.35       65.33      6.67 o 
   4 -14   5       45.43       51.62      7.03 o 
   6 -14   5       72.18       51.02     12.25 o 
  -7 -13   5        0.02       -1.87      5.25 o 
  -5 -13   5       21.89       26.50      5.15 o 
  -3 -13   5        2.91        8.24      3.58 o 
  -1 -13   5       34.51       53.13      4.34 o 
   1 -13   5      498.87      472.61     15.19 o 
   3 -13   5        0.83        3.40      4.40 o 
   5 -13   5      131.84       89.12     12.25 o 
   7 -13   5      119.36      138.79     16.33 o 
  -8 -12   5      230.10      213.50     13.20 o 
  -6 -12   5       51.78       52.77      6.28 o 
  -4 -12   5       63.83       55.79      5.41 o 
  -2 -12   5      390.20      433.62     10.61 o 
   0 -12   5       56.89       94.94      4.90 o 
   2 -12   5      276.68      294.95     22.38 o 
   4 -12   5      183.27      211.58     17.69 o 
   6 -12   5       67.65       70.75     11.57 o 
   8 -12   5       48.86       53.75     11.57 o 
  -9 -11   5      160.19      147.16     12.00 o 
  -7 -11   5      283.31      329.96     14.47 o 
  -5 -11   5      260.79      264.17     11.43 o 
  -3 -11   5      241.13      238.42     15.65 o 
  -1 -11   5      755.18      718.87     16.94 o 
   1 -11   5     1437.30     1529.07     31.20 o 
   3 -11   5     2634.40     2910.59     75.52 o 
   5 -11   5       83.51      124.50     12.93 o 
   7 -11   5        6.17        0.00      8.16 o 
   9 -11   5       65.79       57.83     12.25 o 
 -10 -10   5       64.87       62.27      9.86 o 
  -8 -10   5      185.48      168.21     17.35 o 
  -6 -10   5      486.12      556.25     20.41 o 
  -4 -10   5      147.80      151.03      6.98 o 
  -2 -10   5     1538.51     1451.73     32.33 o 
   0 -10   5     1788.58     1614.57     24.72 o 
   2 -10   5     1010.15      840.73     17.82 o 
   4 -10   5      211.41      229.90      9.13 o 
   6 -10   5      100.81       89.80     11.57 o 
   8 -10   5      135.85      104.77     13.61 o 
  10 -10   5       20.04       26.53     10.89 o 
 -11  -9   5       18.73       28.49      8.01 o 
  -9  -9   5      199.99      224.55     14.05 o 
  -7  -9   5      298.77      290.91     22.45 o 
  -5  -9   5      367.02      322.33      9.94 o 
  -3  -9   5      631.05      669.38     15.57 o 
  -1  -9   5       64.71       83.77      3.58 o 
   1  -9   5      381.61      330.87      7.84 o 
   3  -9   5      520.85      446.88     16.50 o 
   5  -9   5      938.25      914.36     19.17 o 
   7  -9   5      246.78      223.15     17.69 o 
   9  -9   5       25.08       20.41     10.20 o 
 -10  -8   5       57.58       53.34      8.66 o 
  -8  -8   5      324.41      324.90     14.70 o 
  -6  -8   5       54.83       68.19     10.07 o 
  -4  -8   5     1056.26     1005.36     19.78 o 
  -2  -8   5      674.55      611.37     11.33 o 
   0  -8   5     1034.13      950.45     21.98 o 
   2  -8   5      462.33      402.42      8.78 o 
   4  -8   5      474.10      545.41     12.46 o 
   6  -8   5      115.40      128.18      6.75 o 
   8  -8   5      172.60      200.70     17.69 o 
  10  -8   5      118.31      115.66     15.65 o 
 -11  -7   5       42.10       46.82      8.62 o 
  -9  -7   5       28.84       21.87      6.53 o 
  -7  -7   5     2965.11     3045.51     52.92 o 
  -5  -7   5      641.94      596.37     14.05 o 
  -3  -7   5      412.72      405.36      8.48 o 
  -1  -7   5      702.58      842.21     17.54 o 
   1  -7   5      581.19      513.30     10.97 o 
   3  -7   5       65.43       80.78      3.62 o 
   5  -7   5     1735.05     1729.54     31.13 o 
   7  -7   5      449.89      462.59     12.39 o 
   9  -7   5      421.62      480.99     25.17 o 
  11  -7   5       43.11       57.83     12.25 o 
 -12  -6   5        3.69       10.76      7.65 o 
 -10  -6   5        5.91        9.42      6.17 o 
  -8  -6   5      130.59      137.95     17.12 o 
  -6  -6   5      699.26      714.17     19.20 o 
  -4  -6   5       15.24       29.48      2.69 o 
  -2  -6   5      351.39      321.12     17.08 o 
   0  -6   5      110.32       95.58      7.61 o 
   2  -6   5     3888.99     3782.51     62.01 o 
   4  -6   5      155.59      177.24      5.89 o 
   6  -6   5       21.99       31.05      6.84 o 
   8  -6   5       60.59       59.49      6.53 o 
  10  -6   5       51.57       40.82     10.89 o 
 -11  -5   5       44.57       42.11      8.41 o 
  -9  -5   5     1144.23     1193.00     34.71 o 
  -7  -5   5     1654.93     1741.08     32.51 o 
  -5  -5   5      334.43      332.84      9.15 o 
  -3  -5   5     2267.85     2362.66     35.07 o 
  -1  -5   5     2791.96     3045.49     51.32 o 
   1  -5   5     1930.70     2207.67     32.59 o 
   3  -5   5    17870.77    19024.59    230.98 o 
   5  -5   5     1292.50     1509.42     32.98 o 
   7  -5   5      194.71      220.89      9.97 o 
   9  -5   5      245.48      250.75     12.20 o 
  11  -5   5       46.84       60.55     12.25 o 
 -12  -4   5       77.69       80.28     14.29 o 
 -10  -4   5       67.41       92.52     12.93 o 
  -8  -4   5      401.28      406.42     16.60 o 
  -6  -4   5      283.59      283.57      8.77 o 
  -4  -4   5      367.30      362.70      9.76 o 
  -2  -4   5     1127.65     1023.67     18.96 o 
   0  -4   5     1206.17     1026.92     15.23 o 
   2  -4   5     4065.17     3986.36     64.11 o 
   4  -4   5     4786.25     5002.57     99.33 o 
   6  -4   5      383.07      394.79     10.17 o 
   8  -4   5      154.40      182.90     10.07 o 
  10  -4   5       45.26       49.66     10.89 o 
  12  -4   5      261.15      289.14     23.13 o 
 -11  -3   5       34.91       28.57     10.20 o 
  -9  -3   5       86.78       91.43      6.05 o 
  -7  -3   5      494.42      527.72     11.09 o 
  -5  -3   5     2198.85     2113.29     31.33 o 
  -3  -3   5      966.22      864.67     12.52 o 
  -1  -3   5      782.94      946.45     37.52 o 
   1  -3   5    11444.79    11875.74    120.85 o 
   3  -3   5      482.92      535.19      8.69 o 
   5  -3   5     1347.86     1617.51     24.57 o 
   7  -3   5       43.75       40.89      3.89 o 
   9  -3   5      113.89      107.02     11.91 o 
  11  -3   5      117.50      116.34     14.97 o 
 -12  -2   5       19.00       10.20     10.20 o 
 -10  -2   5       69.34       53.56     11.91 o 
  -8  -2   5       38.37       34.44      3.82 o 
  -6  -2   5      100.48       77.80      4.06 o 
  -4  -2   5      474.82      529.70      8.60 o 
  -2  -2   5      536.78      420.67      8.42 o 
   0  -2   5     2552.87     2362.56     24.82 o 
   2  -2   5      810.39      691.76      9.35 o 
   4  -2   5      298.76      304.13      6.52 o 
   6  -2   5      522.01      589.68     11.21 o 
   8  -2   5      344.42      353.49     10.31 o 
  10  -2   5       59.57       64.83      8.16 o 
  12  -2   5      392.15      383.71     26.53 o 
 -11  -1   5      333.96      305.11     13.89 o 
  -9  -1   5      291.04      285.73     16.19 o 
  -7  -1   5      328.88      290.77      8.73 o 
  -5  -1   5     3842.19     3912.41     55.27 o 
  -3  -1   5     3297.68     3386.68     49.66 o 
  -1  -1   5     2562.94     2742.43     31.43 o 
   1  -1   5     3881.73     3842.64     37.94 o 
   3  -1   5     5617.76     5419.24     75.26 o 
   5  -1   5       39.43       55.16      3.83 o 
   7  -1   5       96.87      103.97      5.73 o 
   9  -1   5       85.52       82.90      5.82 o 
  11  -1   5       16.40       16.67      5.71 o 
 -12   0   5        0.23        0.68      9.52 o 
 -10   0   5        4.40        1.61      4.11 o 
  -8   0   5      368.17      350.13     10.25 o 
  -6   0   5      493.11      492.16     10.06 o 
  -4   0   5      348.18      361.47      6.54 o 
  -2   0   5       20.34       25.58      1.36 o 
   0   0   5      888.52      941.31     10.72 o 
   2   0   5     1450.94     1473.62     17.72 o 
   4   0   5     2032.10     1884.41     27.72 o 
   6   0   5     3311.33     3205.32     47.30 o 
   8   0   5      312.40      352.28     10.17 o 
  10   0   5      182.36      191.85     11.24 o 
  12   0   5       15.69        9.52     10.20 o 
 -11   1   5      337.66      329.04     20.75 o 
  -9   1   5      292.29      275.46     15.73 o 
  -7   1   5      331.22      290.27      8.79 o 
  -5   1   5     3787.09     3875.60     49.34 o 
  -3   1   5     3188.74     3275.11     48.02 o 
  -1   1   5     2572.86     2739.50     28.93 o 
   1   1   5     3947.45     3910.09     40.44 o 
   3   1   5     5654.44     5492.85     67.42 o 
   5   1   5       37.26       51.14      5.01 o 
   7   1   5       99.78      113.01      5.73 o 
   9   1   5       86.61       83.53      5.73 o 
  11   1   5       16.56       10.51      5.03 o 
 -12   2   5       19.30       17.32      5.78 o 
 -10   2   5       68.57       64.07      6.87 o 
  -8   2   5       40.13       41.79      5.84 o 
  -6   2   5       98.20       76.06      4.68 o 
  -4   2   5      469.84      525.96      9.14 o 
  -2   2   5      530.80      406.31      9.67 o 
   0   2   5     2533.19     2295.40     33.23 o 
   2   2   5      839.16      722.00      9.94 o 
   4   2   5      322.59      329.05      7.17 o 
   6   2   5      519.68      594.36     12.83 o 
   8   2   5      343.24      346.93     10.17 o 
  10   2   5       59.55       71.01      7.03 o 
  12   2   5      391.55      387.50     17.14 o 
 -11   3   5       33.68       35.55     10.55 o 
  -9   3   5       87.50       91.81      6.47 o 
  -7   3   5      499.60      528.77     12.61 o 
  -5   3   5     2214.37     2105.95     31.19 o 
  -3   3   5      978.55      888.74     16.49 o 
  -1   3   5      802.84      889.42     21.40 o 
   1   3   5    11183.77    11657.18    219.86 o 
   3   3   5      522.18      559.73     10.36 o 
   5   3   5     1355.55     1617.00     28.28 o 
   7   3   5       44.85       49.08      5.48 o 
   9   3   5      112.12      135.18     16.15 o 
  11   3   5      117.38      113.61      9.30 o 
 -12   4   5       78.40       66.49      7.52 o 
 -10   4   5       66.33       72.71      5.69 o 
  -8   4   5      408.39      415.69     11.35 o 
  -6   4   5      284.56      288.15      7.77 o 
  -4   4   5      370.64      354.26      8.49 o 
  -2   4   5     1145.04     1035.46     19.51 o 
   0   4   5     1215.39     1013.10     23.57 o 
   2   4   5     4186.04     4240.83     78.41 o 
   4   4   5     4736.39     5020.53     97.65 o 
   6   4   5      387.24      396.96      9.93 o 
   8   4   5      148.74      169.07      7.31 o 
  10   4   5       45.74       51.73      6.68 o 
  12   4   5      261.42      246.21     15.31 o 
 -11   5   5       43.45       41.66      7.48 o 
  -9   5   5     1143.21     1170.76     24.37 o 
  -7   5   5     1653.89     1711.39     31.51 o 
  -5   5   5      358.87      324.59     10.78 o 
  -3   5   5     2315.75     2415.29     50.50 o 
  -1   5   5     2799.91     3084.18     51.32 o 
   1   5   5     2035.74     2271.74     47.14 o 
   3   5   5    17872.02    18979.12    512.97 o 
   5   5   5     1280.21     1510.65     32.22 o 
   7   5   5      190.30      219.24      7.68 o 
   9   5   5      248.18      248.34      9.41 o 
  11   5   5       46.77       57.49     12.59 o 
 -12   6   5        3.59       11.24      4.36 o 
 -10   6   5        5.55        3.22      3.28 o 
  -8   6   5      130.65      166.51     11.72 o 
  -6   6   5      697.66      710.65     33.26 o 
  -4   6   5       16.31       41.83      6.12 o 
  -2   6   5      351.30      356.03     11.78 o 
   0   6   5      111.30       97.58      5.20 o 
   4   6   5      142.04      168.04      8.84 o 
   6   6   5       22.33       39.54      4.07 o 
   8   6   5       57.74       68.91      6.20 o 
  10   6   5       51.57       63.83      7.82 o 
 -11   7   5       42.83       52.82      8.50 o 
  -9   7   5       29.05       39.69      6.96 o 
  -7   7   5     2933.85     2979.74     87.90 o 
  -5   7   5      650.80      621.50     18.26 o 
  -3   7   5      392.99      378.79     13.22 o 
  -1   7   5      695.59      844.07     21.65 o 
   5   7   5     1740.32     1684.49     51.02 o 
   7   7   5      449.54      463.23     13.65 o 
   9   7   5      420.55      408.96     15.31 o 
  11   7   5       42.62       42.18      8.84 o 
 -10   8   5       57.28       50.75      7.84 o 
  -8   8   5      330.22      330.45     15.37 o 
  -6   8   5       54.23       70.03      5.51 o 
  -4   8   5     1045.76      988.85     25.73 o 
  -2   8   5      655.23      603.36     17.55 o 
   0   8   5      999.36      909.60     33.34 o 
   4   8   5      455.90      506.84     16.33 o 
   6   8   5      114.96      125.50      5.25 o 
   8   8   5      169.54      180.63      9.10 o 
  10   8   5      119.38      129.26     12.93 o 
 -11   9   5       18.16       20.10      7.84 o 
  -9   9   5      198.15      213.74     13.85 o 
  -7   9   5      306.32      299.78     10.49 o 
  -5   9   5      359.80      332.48     13.70 o 
  -3   9   5      642.06      721.42     20.19 o 
  -1   9   5       66.17       89.80     10.20 o 
   5   9   5      950.44      936.13     28.57 o 
   7   9   5      255.51      200.02     12.93 o 
   9   9   5       24.73        9.52      5.44 o 
 -10  10   5       64.45       86.75      9.97 o 
  -8  10   5      189.82      205.03     13.37 o 
  -6  10   5      484.12      538.13     18.96 o 
  -4  10   5      153.60      146.22     10.33 o 
  -2  10   5     1551.05     1440.90     34.39 o 
  10  10   5       20.17       17.69      5.44 o 
  -9  11   5      162.23      162.47     12.40 o 
  -7  11   5      280.08      312.66     15.58 o 
  -5  11   5      265.84      265.57     16.33 o 
  -3  11   5      234.91      236.77     12.03 o 
  -1  11   5      765.10      779.66     30.61 o 
  -8  12   5      232.31      204.56     13.85 o 
  -6  12   5       52.62       52.64     13.95 o 
  -4  12   5       62.42       54.53      6.68 o 
  -2  12   5      394.37      428.61     22.45 o 
  -7  13   5        0.03       -8.84      7.48 o 
  -5  13   5       23.23       28.07      6.37 o 
  -3  13   5        2.32        6.12      7.48 o 
  -6  14   5       58.42       68.71     10.89 o 
  -2 -16   6        0.26        6.15      4.32 o 
   0 -16   6       28.66       29.44      5.41 o 
   2 -16   6       57.91       52.32      6.90 o 
  -5 -15   6       96.61      124.15     14.29 o 
  -3 -15   6      339.25      341.37     13.29 o 
  -1 -15   6       42.64       36.01      5.41 o 
   1 -15   6      109.99      127.40      8.94 o 
   3 -15   6       83.92      112.52      9.30 o 
   5 -15   6       21.96       15.85      6.17 o 
  -6 -14   6       15.07       19.08      5.48 o 
  -4 -14   6      120.28      127.52      8.65 o 
  -2 -14   6       69.29       80.82      6.48 o 
   0 -14   6       14.28       13.68      4.42 o 
   2 -14   6      327.35      324.61     13.34 o 
   4 -14   6       82.07      106.81     14.97 o 
   6 -14   6        2.40       -0.68      8.84 o 
  -7 -13   6       65.82       72.93      7.92 o 
  -5 -13   6       29.25       19.31      4.80 o 
  -3 -13   6       51.03       42.73      4.87 o 
  -1 -13   6      104.77       63.15      4.44 o 
   1 -13   6      143.20      164.78      8.75 o 
   3 -13   6      138.87      194.57     18.37 o 
   5 -13   6       18.55       24.49      9.52 o 
   7 -13   6       50.25       42.86     12.25 o 
  -8 -12   6      123.69      148.47     11.43 o 
  -6 -12   6       85.08       85.69      7.42 o 
  -4 -12   6       44.34       62.47      5.78 o 
  -2 -12   6      254.46      219.65      9.00 o 
   0 -12   6      848.35      764.76     18.78 o 
   2 -12   6     1147.15     1121.53     39.80 o 
   4 -12   6       12.88       29.25      9.52 o 
   6 -12   6       13.08       19.05      9.52 o 
   8 -12   6        8.69       -2.72      9.52 o 
  -9 -11   6        3.74        0.33      5.88 o 
  -7 -11   6      160.92      139.53     10.70 o 
  -5 -11   6      175.71      243.64     11.02 o 
  -3 -11   6      655.05      679.21     18.37 o 
  -1 -11   6       10.54       19.27      2.31 o 
   1 -11   6       35.30       49.47      9.18 o 
   3 -11   6      250.01      286.56     11.20 o 
   5 -11   6       28.69       28.57      9.52 o 
   7 -11   6      101.07      156.48     17.01 o 
   9 -11   6       89.54      108.85     15.65 o 
 -10 -10   6       76.48       66.65      9.15 o 
  -8 -10   6      149.00      153.96     11.28 o 
  -6 -10   6      560.80      556.38     18.71 o 
  -4 -10   6      422.81      407.91     11.18 o 
  -2 -10   6     1607.24     1526.29     28.21 o 
   0 -10   6       66.46       56.48      5.45 o 
   2 -10   6     2272.33     2123.91     38.01 o 
   4 -10   6      704.78      679.30     15.47 o 
   6 -10   6        6.07       17.69      8.16 o 
   8 -10   6       38.67       51.02     10.89 o 
  -9  -9   6      239.03      271.39     15.04 o 
  -7  -9   6       49.16       74.88      7.67 o 
  -5  -9   6     1082.54     1066.13     27.43 o 
  -3  -9   6      609.23      620.75     15.46 o 
  -1  -9   6     1481.01     1305.53     31.74 o 
   1  -9   6      464.84      519.20     13.77 o 
   3  -9   6      491.59      512.64     17.24 o 
   5  -9   6      354.37      304.24     11.25 o 
   7  -9   6       45.25       20.41      8.84 o 
   9  -9   6       15.23       17.69     10.20 o 
 -10  -8   6       76.87       81.76     12.59 o 
  -8  -8   6      131.04      133.10     10.55 o 
  -6  -8   6     3193.91     3349.90     58.15 o 
  -4  -8   6      315.85      311.42      8.88 o 
  -2  -8   6      652.40      676.74     13.86 o 
   0  -8   6       35.46       27.16      3.78 o 
   2  -8   6      465.17      454.36     12.85 o 
   4  -8   6      371.37      423.23     16.97 o 
   6  -8   6      449.30      494.10     12.95 o 
   8  -8   6       44.12       34.02      9.52 o 
  10  -8   6        4.92       -3.40      8.84 o 
 -11  -7   6        4.96        7.11      6.86 o 
  -9  -7   6      105.77       97.55     24.49 o 
  -7  -7   6      322.11      355.18     11.86 o 
  -5  -7   6      243.80      221.03      7.95 o 
  -3  -7   6      109.25       93.05      4.33 o 
  -1  -7   6      809.31      722.27     15.97 o 
   1  -7   6      634.78      580.33     13.35 o 
   3  -7   6      869.83      793.54     15.04 o 
   5  -7   6      100.61      113.22      6.51 o 
   7  -7   6      137.38      158.11      7.73 o 
   9  -7   6      516.84      476.23     25.85 o 
  11  -7   6       11.33       14.97      9.52 o 
 -10  -6   6        5.80        3.14      6.12 o 
  -8  -6   6     1054.17     1033.20     22.61 o 
  -6  -6   6      922.47      987.92     20.17 o 
  -4  -6   6      959.80      924.85     18.55 o 
  -2  -6   6     5779.81     5986.08     74.87 o 
   0  -6   6     1426.90     1628.15     35.95 o 
   2  -6   6     1807.46     1775.75     27.21 o 
   4  -6   6     2875.58     2998.27     43.76 o 
   6  -6   6       40.83       34.70      4.17 o 
   8  -6   6      267.04      260.96     13.95 o 
  10  -6   6      227.25      246.28     19.73 o 
 -11  -5   6       96.00       94.33     10.55 o 
  -9  -5   6       58.31       57.25      6.13 o 
  -7  -5   6      161.36      142.07     12.32 o 
  -5  -5   6      100.14       77.60      4.70 o 
  -3  -5   6      262.29      266.78      6.41 o 
  -1  -5   6      287.78      297.96      5.34 o 
   1  -5   6     1868.32     1854.82     27.81 o 
   3  -5   6     3587.79     3487.18     50.99 o 
   5  -5   6      108.87      143.87     11.57 o 
   7  -5   6      221.66      220.94     10.38 o 
   9  -5   6      114.33      127.33      9.37 o 
  11  -5   6      108.40       82.32     13.61 o 
 -12  -4   6       75.27       64.74     15.31 o 
 -10  -4   6       11.43       18.73      6.68 o 
  -8  -4   6     1073.10     1124.65     23.59 o 
  -6  -4   6      703.31      645.07     14.86 o 
  -4  -4   6      790.48      731.65     15.10 o 
  -2  -4   6     3588.37     3070.43     39.09 o 
   0  -4   6    12906.24    13544.93    163.56 o 
   2  -4   6     8280.30     9074.29    111.29 o 
   4  -4   6     1077.26     1193.66     22.23 o 
   6  -4   6      551.97      610.75     13.72 o 
   8  -4   6      101.43      101.98      7.84 o 
  10  -4   6      150.51      138.79     14.97 o 
  12  -4   6        7.35        7.48     10.20 o 
 -11  -3   6       45.08       48.03      8.33 o 
  -9  -3   6      289.37      328.83     10.06 o 
  -7  -3   6       78.08       61.50      4.02 o 
  -5  -3   6      408.46      395.49      8.93 o 
  -3  -3   6      357.53      308.15      8.17 o 
  -1  -3   6     4682.04     4558.50     56.58 o 
   1  -3   6     1236.74     1226.22     15.24 o 
   3  -3   6     4645.21     5128.98     64.01 o 
   5  -3   6       28.57       24.62      2.86 o 
   7  -3   6       60.29       84.31      6.48 o 
   9  -3   6       14.12        9.93      4.74 o 
  11  -3   6       82.64       74.16     12.93 o 
 -12  -2   6       60.85       47.49      8.89 o 
 -10  -2   6      248.58      230.94     10.28 o 
  -8  -2   6       17.11       11.48      3.06 o 
  -6  -2   6      112.42      147.67      5.42 o 
  -4  -2   6      819.88      877.12     14.33 o 
  -2  -2   6     3082.77     3415.33     40.36 o 
   0  -2   6     1088.90     1121.05     16.97 o 
   2  -2   6     3686.49     3980.00     45.12 o 
   4  -2   6       97.19       89.64      3.63 o 
   6  -2   6      625.64      736.59     13.34 o 
   8  -2   6      126.88      143.59      7.01 o 
  10  -2   6       32.47       31.43      5.88 o 
  12  -2   6       22.01       24.49     10.89 o 
 -11  -1   6       47.19       48.35      5.76 o 
  -9  -1   6        7.29        7.79      3.16 o 
  -7  -1   6      114.60      106.52      5.08 o 
  -5  -1   6      148.33      161.69      5.66 o 
  -3  -1   6      817.84      777.29     10.59 o 
  -1  -1   6      969.39      904.44     12.52 o 
   1  -1   6     1011.44     1056.16     11.57 o 
   3  -1   6     1112.09     1050.82     13.74 o 
   5  -1   6      604.99      577.61     10.62 o 
   7  -1   6     1084.34     1096.54     21.58 o 
   9  -1   6      128.54      113.58      8.14 o 
  11  -1   6      176.37      188.06     11.91 o 
 -12   0   6      148.15      127.92      9.62 o 
 -10   0   6       40.79       28.93      4.79 o 
  -8   0   6      706.70      731.72     14.60 o 
  -6   0   6      908.47     1128.15     18.83 o 
  -4   0   6    18173.15    19739.92    277.90 o 
  -2   0   6     5757.70     5575.51     62.81 o 
   0   0   6    12051.17    12180.91    125.01 o 
   2   0   6     3759.80     3727.01     47.72 o 
   4   0   6      319.09      326.81      6.94 o 
   6   0   6     3382.78     3813.42     63.10 o 
   8   0   6       34.09       31.25      3.78 o 
  10   0   6       29.60       36.23      5.88 o 
  12   0   6       55.72       48.30     11.57 o 
 -11   1   6       47.47       64.47      7.30 o 
  -9   1   6        6.93        6.76      3.19 o 
  -7   1   6      117.02      108.53      5.50 o 
  -5   1   6      146.03      163.21      4.97 o 
  -3   1   6      825.80      787.14     10.51 o 
  -1   1   6      953.19      903.97     10.39 o 
   1   1   6     1022.96     1077.86     12.31 o 
   3   1   6     1090.72     1016.94     16.31 o 
   5   1   6      606.88      562.43     11.59 o 
   7   1   6     1087.48     1120.67     21.60 o 
   9   1   6      129.54      118.80      7.64 o 
  11   1   6      175.69      183.39     11.72 o 
 -12   2   6       60.79       43.08      6.48 o 
 -10   2   6      251.17      238.39     14.63 o 
  -8   2   6       20.32       10.15      2.74 o 
  -6   2   6      108.80      149.55      5.27 o 
  -4   2   6      795.05      848.56     12.46 o 
  -2   2   6     3267.02     3608.40     37.03 o 
   0   2   6     1161.13     1221.75     17.90 o 
   2   2   6     3703.47     3897.42     48.78 o 
   4   2   6      102.49       95.99      3.26 o 
   6   2   6      615.93      731.53     15.18 o 
   8   2   6      126.78      130.52      6.76 o 
  10   2   6       32.79       28.95      7.14 o 
  12   2   6       22.13       32.68      6.86 o 
 -11   3   6       44.52       44.74      5.95 o 
  -9   3   6      289.07      313.02      9.24 o 
  -7   3   6       78.15       65.06      4.35 o 
  -5   3   6      417.68      379.41      8.95 o 
  -3   3   6      362.10      324.25      9.72 o 
  -1   3   6     4707.56     4545.14     90.92 o 
   1   3   6     1260.81     1224.60     18.22 o 
   3   3   6     4664.66     5088.95     63.09 o 
   5   3   6       37.09       27.59      3.12 o 
   7   3   6       54.71       79.92      7.14 o 
   9   3   6       14.16       13.49      3.42 o 
  11   3   6       82.05       86.86     10.20 o 
 -12   4   6       75.45       83.16      7.61 o 
 -10   4   6       12.07       21.89      5.40 o 
  -8   4   6     1058.96     1089.75     19.41 o 
  -6   4   6      704.88      655.00     12.01 o 
  -4   4   6      777.75      731.73     14.71 o 
  -2   4   6     3602.10     3083.13     51.72 o 
   0   4   6    12726.97    13291.33    212.24 o 
   2   4   6     8258.11     9037.84    142.42 o 
   4   4   6     1092.88     1209.75     20.81 o 
   6   4   6      552.88      588.73     13.07 o 
   8   4   6      101.64      109.61      6.49 o 
  10   4   6      150.42      150.26     10.27 o 
  12   4   6        7.31        5.84      7.82 o 
 -11   5   6       95.12       86.56     18.03 o 
  -9   5   6       58.24       52.90      4.18 o 
  -7   5   6      161.13      141.92      5.48 o 
  -5   5   6      102.98       73.16      7.27 o 
  -3   5   6      277.46      281.81     10.55 o 
  -1   5   6      292.29      317.74      9.47 o 
   1   5   6     1895.52     1895.33     40.89 o 
   3   5   6     3554.49     3615.29     68.79 o 
   5   5   6       97.40      130.17      4.80 o 
   7   5   6      220.48      234.44     13.27 o 
   9   5   6      113.25      113.03      8.52 o 
  11   5   6      109.35      106.13      9.30 o 
 -10   6   6        6.26        5.13      2.92 o 
  -8   6   6     1046.39     1044.16     22.63 o 
  -6   6   6      929.44      913.25     45.80 o 
  -4   6   6      969.18      939.29     24.04 o 
  -2   6   6     5880.59     6171.58    120.51 o 
   0   6   6     1480.30     1656.55     36.80 o 
   4   6   6     2825.69     2851.94     83.00 o 
   6   6   6       39.44       39.85      3.20 o 
   8   6   6      264.86      285.25     11.03 o 
  10   6   6      227.83      221.60     12.00 o 
 -11   7   6        4.78        1.36     10.20 o 
  -9   7   6      104.49       99.41      9.62 o 
  -7   7   6      312.71      347.04     14.90 o 
  -5   7   6      250.62      225.84     18.71 o 
  -3   7   6      101.70       62.61      6.20 o 
  -1   7   6      786.99      714.01     19.72 o 
   1   7   6      619.35      569.43     24.49 o 
   7   7   6      136.34      167.70      7.84 o 
   9   7   6      518.52      495.99     16.07 o 
  11   7   6       11.56        0.68      6.12 o 
 -10   8   6       75.96       86.05      9.85 o 
  -8   8   6      130.50      142.96     20.07 o 
  -6   8   6     3199.64     3403.25     72.87 o 
  -4   8   6      313.75      311.01     13.22 o 
  -2   8   6      662.38      696.57     19.96 o 
   0   8   6       36.84       29.93      7.48 o 
   6   8   6      454.17      489.16     19.05 o 
   8   8   6       45.14       32.08      8.16 o 
  10   8   6        5.10       -1.36      5.44 o 
  -9   9   6      240.51      253.36     15.10 o 
  -7   9   6       46.57       51.96      7.84 o 
  -5   9   6     1074.32     1071.59     28.85 o 
  -3   9   6      606.61      588.35     19.00 o 
  -1   9   6     1466.45     1308.10     31.75 o 
   5   9   6      363.67      280.98     10.20 o 
   9   9   6       15.42       14.56      3.58 o 
 -10  10   6       77.79       65.67      9.48 o 
  -8  10   6      148.57      135.28     11.03 o 
  -6  10   6      555.39      519.70     24.49 o 
  -4  10   6      415.91      409.91     15.85 o 
  -2  10   6     1578.55     1524.66     36.56 o 
   0  10   6       67.01       57.15      9.52 o 
  -9  11   6        3.90        2.43     11.57 o 
  -7  11   6      166.79      144.45     13.61 o 
  -5  11   6      177.78      244.01     13.44 o 
  -3  11   6      666.42      747.32     21.88 o 
  -1  11   6        9.48       10.89      8.16 o 
  -8  12   6      125.36      115.32     23.81 o 
  -6  12   6       86.35       86.26      8.89 o 
  -4  12   6       45.54       47.29      6.96 o 
  -2  12   6      255.27      206.14     17.01 o 
  -7  13   6       65.06       69.02      9.86 o 
  -5  13   6       33.09       23.23      6.68 o 
  -3  13   6       46.14       53.07     10.20 o 
  -6  14   6       14.83        7.48      8.16 o 
  -2  14   6       69.30       78.92     12.25 o 
  -2 -16   7        4.94        6.87      3.82 o 
   0 -16   7       15.67       34.21      6.12 o 
  -3 -15   7       10.67        6.90      3.79 o 
  -1 -15   7      100.05       93.48      7.09 o 
   1 -15   7       25.00       11.50      8.84 o 
   3 -15   7       66.83       43.42      6.79 o 
  -6 -14   7       69.81       64.75      7.48 o 
  -4 -14   7       87.57       68.10      9.18 o 
  -2 -14   7      273.77      316.76     24.49 o 
   0 -14   7      334.44      348.29     12.25 o 
   2 -14   7       21.66       10.20      4.26 o 
   4 -14   7       42.99       28.57     10.89 o 
   6 -14   7       46.59       59.87     13.61 o 
  -7 -13   7        5.44       -6.80      4.73 o 
  -5 -13   7        4.31        4.08      4.26 o 
  -3 -13   7      233.33      236.61      9.67 o 
  -1 -13   7       93.62       80.76      6.78 o 
   1 -13   7      155.72      144.16      7.70 o 
   3 -13   7       95.66       89.12     12.93 o 
   5 -13   7       88.89      101.37     14.29 o 
   7 -13   7      214.86      327.24     25.17 o 
  -8 -12   7        7.06        5.71      6.46 o 
  -6 -12   7       39.04       32.11      5.86 o 
  -4 -12   7       64.16       49.77      4.92 o 
  -2 -12   7      290.95      329.27      8.08 o 
   0 -12   7      607.74      654.68     13.28 o 
   2 -12   7      372.71      344.02     12.84 o 
   4 -12   7      153.81      164.64     17.69 o 
   6 -12   7       13.38        5.44      8.84 o 
   8 -12   7       37.77       36.74     12.25 o 
  -9 -11   7        3.99       -1.41      8.16 o 
  -7 -11   7      198.02      175.79     11.07 o 
  -5 -11   7      230.47      217.13     10.89 o 
  -3 -11   7      182.48      189.52      7.97 o 
  -1 -11   7       62.00       74.24      8.05 o 
   1 -11   7      402.98      403.78     15.15 o 
   3 -11   7      562.90      419.44     13.59 o 
   5 -11   7      129.17      142.87     14.97 o 
   7 -11   7       33.93       56.47     11.57 o 
  -8 -10   7      104.84      108.60     15.99 o 
  -6 -10   7        8.53       15.62      4.80 o 
  -4 -10   7      205.03      174.12      9.77 o 
  -2 -10   7      171.81      174.30      8.79 o 
   0 -10   7      517.17      533.37     12.10 o 
   2 -10   7      106.65      100.70      5.40 o 
   4 -10   7      254.13      255.16      8.95 o 
   6 -10   7      465.81      523.17     27.21 o 
   8 -10   7      145.40      199.34     19.73 o 
  -9  -9   7       37.79       58.32     14.63 o 
  -7  -9   7      767.98      790.83     23.05 o 
  -5  -9   7      873.10      824.68     18.49 o 
  -3  -9   7      121.52      104.87      7.19 o 
  -1  -9   7      542.34      490.80     21.77 o 
   1  -9   7      397.81      395.45      9.90 o 
   3  -9   7     1840.29     1895.93     29.97 o 
   5  -9   7      149.27      150.20      7.42 o 
   7  -9   7       25.70       21.09      9.52 o 
   9  -9   7        1.57       -8.84      8.16 o 
 -10  -8   7       83.09      112.70     11.57 o 
  -8  -8   7      428.52      424.19     17.16 o 
  -6  -8   7      288.59      323.86     11.33 o 
  -4  -8   7      236.35      200.77     12.04 o 
  -2  -8   7     1295.22     1268.41     23.72 o 
   0  -8   7      708.42      653.78     19.48 o 
   2  -8   7      516.48      504.69     14.41 o 
   4  -8   7     2725.15     2408.99     49.10 o 
   6  -8   7      457.45      478.75     12.98 o 
   8  -8   7      209.57      281.66     20.41 o 
  10  -8   7        6.81        7.48     10.20 o 
 -11  -7   7       27.28       25.75      8.01 o 
  -9  -7   7      275.38      287.10     19.05 o 
  -7  -7   7     2651.99     2710.08     49.15 o 
  -5  -7   7      460.77      446.69     11.86 o 
  -3  -7   7      569.24      547.41     14.33 o 
  -1  -7   7      978.82      993.96     35.38 o 
   1  -7   7      663.24      686.60     14.18 o 
   3  -7   7     1304.01     1342.41     21.98 o 
   5  -7   7     1040.78     1052.61     19.01 o 
   7  -7   7      220.36      228.57     13.22 o 
   9  -7   7       37.01       25.85      9.52 o 
 -10  -6   7        7.58        4.33      5.88 o 
  -8  -6   7       25.19       16.38      4.70 o 
  -6  -6   7      339.48      358.68     13.27 o 
  -4  -6   7      155.43      137.13      5.89 o 
  -2  -6   7      370.65      338.87      6.76 o 
   0  -6   7      777.25      670.54     10.24 o 
   2  -6   7     1168.80     1142.29     21.57 o 
   4  -6   7     1448.38     1368.23     26.20 o 
   6  -6   7      662.98      660.34     15.65 o 
   8  -6   7      143.05      104.27      8.33 o 
  10  -6   7       90.96      106.13     14.97 o 
 -11  -5   7       18.15       25.09      7.52 o 
  -9  -5   7      202.61      215.93     13.25 o 
  -7  -5   7      140.47      121.30      7.26 o 
  -5  -5   7     1525.58     1485.62     27.67 o 
  -3  -5   7     2258.67     2173.92     37.50 o 
  -1  -5   7      651.19      922.85     13.33 o 
   1  -5   7     4301.77     4544.36     64.50 o 
   3  -5   7     1079.94     1019.09     16.93 o 
   5  -5   7      230.97      257.09      7.98 o 
   7  -5   7       70.89       74.94      5.57 o 
   9  -5   7       81.43       78.06      8.62 o 
  11  -5   7      128.60      132.66     16.33 o 
 -12  -4   7       16.05       28.91      8.18 o 
 -10  -4   7      193.77      176.08     12.48 o 
  -8  -4   7       59.36       56.87      5.46 o 
  -6  -4   7       21.63       25.61      3.75 o 
  -4  -4   7      548.61      564.42     12.72 o 
  -2  -4   7      116.45      116.07      3.40 o 
   0  -4   7      658.05      575.14      9.09 o 
   2  -4   7     1509.58     1377.55     19.43 o 
   4  -4   7       96.32      101.92      4.87 o 
   6  -4   7      217.03      194.71      9.33 o 
   8  -4   7      222.58      185.67     10.45 o 
  10  -4   7       48.12       54.43     10.89 o 
 -11  -3   7       26.05       15.01      6.96 o 
  -9  -3   7       68.19       65.77      5.99 o 
  -7  -3   7      255.01      261.91      9.46 o 
  -5  -3   7       29.95       20.92      4.61 o 
  -3  -3   7     2506.92     2692.16     38.59 o 
  -1  -3   7     1551.29     1594.50     21.56 o 
   1  -3   7     3415.57     3775.10     43.64 o 
   3  -3   7      281.38      344.53      7.56 o 
   5  -3   7      149.56      153.48      9.52 o 
   7  -3   7      106.12       89.01      8.50 o 
   9  -3   7       50.80       50.45      9.86 o 
  11  -3   7       44.94       57.15     12.25 o 
 -12  -2   7       56.39       57.23      9.37 o 
 -10  -2   7       10.22        8.39      4.29 o 
  -8  -2   7       19.47       12.90      3.23 o 
  -6  -2   7       49.93       52.83      6.58 o 
  -4  -2   7     1455.46     1418.18     21.90 o 
  -2  -2   7     1853.51     1780.75     21.84 o 
   0  -2   7     2683.01     2641.55     30.82 o 
   2  -2   7     3404.98     3351.91     39.11 o 
   4  -2   7      909.10      848.81     13.05 o 
   6  -2   7      537.91      583.50     13.35 o 
   8  -2   7      109.94       94.55      5.70 o 
  10  -2   7       80.87       92.02      8.84 o 
  12  -2   7       58.14       46.94     12.25 o 
 -11  -1   7        7.63       -0.81      4.38 o 
  -9  -1   7       67.53       52.80      4.90 o 
  -7  -1   7      631.46      585.80     12.17 o 
  -5  -1   7     1189.02     1019.33     17.15 o 
  -3  -1   7    10235.71    11172.97    141.88 o 
  -1  -1   7     1230.22     1217.17     15.08 o 
   1  -1   7     6258.61     6385.75     66.89 o 
   3  -1   7      171.29      189.36      6.30 o 
   5  -1   7      162.33      175.17      6.78 o 
   7  -1   7      782.30      857.35     17.93 o 
   9  -1   7       12.84       10.00      4.76 o 
  11  -1   7       22.59       22.56      6.20 o 
 -12   0   7        1.11       -1.93      4.26 o 
 -10   0   7      264.50      257.34     10.80 o 
  -8   0   7        0.01       -2.81      2.61 o 
  -6   0   7       24.21       23.48      2.65 o 
  -4   0   7        3.76        5.35      2.11 o 
  -2   0   7     1563.51     1619.72     19.71 o 
   0   0   7     2881.02     3092.04     32.98 o 
   2   0   7     2092.61     2043.06     24.39 o 
   4   0   7     1525.66     1407.29     19.52 o 
   6   0   7      620.35      768.23     15.95 o 
   8   0   7       50.87       40.96      4.28 o 
  10   0   7        0.03       -0.08      4.25 o 
  12   0   7       51.64       43.71      8.18 o 
 -11   1   7        7.17        6.26      4.23 o 
  -9   1   7       68.78       50.43      4.32 o 
  -7   1   7      633.95      599.68     12.15 o 
  -5   1   7     1218.46     1035.31     17.13 o 
  -3   1   7    10326.42    11248.01    124.89 o 
  -1   1   7     1218.58     1192.49     14.01 o 
   1   1   7     6356.96     6476.79     66.92 o 
   3   1   7      183.69      203.96     10.83 o 
   5   1   7      162.16      174.82      5.08 o 
   7   1   7      779.03      873.81     18.06 o 
   9   1   7       12.58       16.26      4.74 o 
  11   1   7       22.83       15.02      5.54 o 
 -12   2   7       56.32       53.91      6.27 o 
 -10   2   7       10.65        9.15      3.82 o 
  -8   2   7       18.54       15.62      2.91 o 
  -6   2   7       48.51       58.91      3.72 o 
  -4   2   7     1445.30     1405.16     19.16 o 
  -2   2   7     1870.79     1817.88     19.66 o 
   0   2   7     2681.18     2610.36     37.91 o 
   2   2   7     3443.95     3377.67     42.09 o 
   4   2   7      935.52      857.38     12.74 o 
   6   2   7      532.47      574.13     15.37 o 
   8   2   7      113.18       86.23     10.78 o 
  10   2   7       79.43       90.66      8.14 o 
  12   2   7       58.45       51.54      9.18 o 
 -11   3   7       27.05       16.02      4.33 o 
  -9   3   7       68.89       65.91      4.59 o 
  -7   3   7      268.35      288.97      8.60 o 
  -5   3   7       22.98       15.04      1.98 o 
  -3   3   7     2467.10     2616.92     38.72 o 
  -1   3   7     1568.57     1638.12     29.06 o 
   1   3   7     3478.66     3786.34     47.59 o 
   3   3   7      268.33      337.93      5.81 o 
   5   3   7      150.05      151.90      4.95 o 
   7   3   7      107.84      107.83      5.87 o 
   9   3   7       51.16       50.74      6.00 o 
  11   3   7       44.72       55.32      7.35 o 
 -12   4   7       16.12       14.60      7.14 o 
 -10   4   7      194.20      182.96      8.39 o 
  -8   4   7       57.59       48.45      4.03 o 
  -6   4   7       22.27       25.18      2.16 o 
  -4   4   7      570.35      569.85     17.97 o 
  -2   4   7      122.49       98.61     11.56 o 
   0   4   7      685.99      575.47     40.43 o 
   2   4   7     1468.23     1383.63     24.73 o 
   4   4   7       95.91       96.46      3.60 o 
   6   4   7      215.57      195.87      6.05 o 
   8   4   7      228.43      209.01      8.19 o 
  10   4   7       47.09       55.57      6.68 o 
 -11   5   7       18.75       18.37      4.76 o 
  -9   5   7      201.26      200.60      7.07 o 
  -7   5   7      135.01      117.36      6.79 o 
  -5   5   7     1484.98     1461.39     22.84 o 
  -3   5   7     2249.15     2172.82     47.38 o 
  -1   5   7      638.61      928.40     19.59 o 
   1   5   7     4289.85     4610.11     92.60 o 
   3   5   7     1059.66      975.93     20.69 o 
   5   5   7      228.60      244.92      6.36 o 
   7   5   7       68.09       84.37      6.25 o 
   9   5   7       80.43       70.46      6.68 o 
  11   5   7      129.50      110.21     12.93 o 
 -10   6   7        8.06       -6.12      8.84 o 
  -8   6   7       25.13       20.07      4.45 o 
  -6   6   7      335.28      345.43      9.98 o 
  -4   6   7      147.36      127.49      8.89 o 
  -2   6   7      356.59      317.93     12.48 o 
   0   6   7      764.45      653.04     18.52 o 
   4   6   7     1479.22     1419.09     28.86 o 
   6   6   7      670.99      702.48     13.57 o 
   8   6   7      148.22      109.37      7.35 o 
  10   6   7       90.12       80.28     10.20 o 
 -11   7   7       27.33       24.49     12.25 o 
  -9   7   7      274.93      285.19     15.30 o 
  -7   7   7     2684.25     2782.45     48.50 o 
  -5   7   7      483.32      474.05     16.82 o 
  -3   7   7      581.18      582.99     20.07 o 
  -1   7   7      963.97     1003.25     25.73 o 
   1   7   7      642.17      672.16     27.89 o 
   5   7   7     1038.14     1049.75     32.66 o 
   7   7   7      221.52      241.92      6.85 o 
   9   7   7       37.63       36.06      6.80 o 
 -10   8   7       81.43      108.83     11.24 o 
  -8   8   7      424.21      405.46     17.51 o 
  -6   8   7      283.80      291.48     15.30 o 
  -4   8   7      234.54      214.05     11.78 o 
  -2   8   7     1296.60     1308.26     31.75 o 
   0   8   7      715.85      676.93     28.57 o 
   6   8   7      447.02      421.80     17.69 o 
   8   8   7      207.16      247.19     11.91 o 
  10   8   7        6.77       11.34      4.25 o 
  -9   9   7       37.65       39.32     10.20 o 
  -7   9   7      758.70      743.17     24.74 o 
  -5   9   7      846.79      831.86     25.00 o 
  -3   9   7      122.19      109.74     19.73 o 
  -1   9   7      550.36      521.13     17.32 o 
  -8  10   7      102.63      121.99     11.03 o 
  -6  10   7        9.26       12.61      6.20 o 
  -4  10   7      216.14      181.11     12.26 o 
  -2  10   7      168.24      177.15     11.78 o 
   0  10   7      535.17      585.76     26.53 o 
  -9  11   7        4.10       -2.14      6.53 o 
  -7  11   7      202.85      192.02     13.65 o 
  -5  11   7      233.89      218.62     15.65 o 
  -3  11   7      180.35      197.72     12.26 o 
  -1  11   7       56.55       78.24     11.57 o 
  -8  12   7        7.60        2.04      6.53 o 
  -6  12   7       39.09       39.45      7.93 o 
  -4  12   7       58.59       51.37      7.65 o 
  -2  12   7      295.68      340.16     21.77 o 
  -7  13   7        5.17       -8.09      6.03 o 
  -5  13   7        3.65       -7.69      5.52 o 
  -3  13   7      231.68      239.48     19.73 o 
  -6  14   7       68.60       51.70     10.89 o 
  -4  14   7       90.53       72.11     16.33 o 
  -2  14   7      272.77      332.00     22.45 o 
  -3 -15   8       25.56       32.82      8.84 o 
  -1 -15   8       38.91       40.97      4.47 o 
   1 -15   8       83.58       89.40      7.78 o 
   3 -15   8      104.52      104.87      8.94 o 
  -4 -14   8       30.36       33.91      5.10 o 
  -2 -14   8       70.44       48.13      4.44 o 
   0 -14   8      161.24      158.87      7.36 o 
   2 -14   8      229.94      278.97     17.69 o 
   4 -14   8      186.27      182.33     19.05 o 
  -7 -13   8       85.52       84.95      8.04 o 
  -5 -13   8       44.06       62.59      6.14 o 
  -3 -13   8        3.72       19.52      5.78 o 
  -1 -13   8      440.79      419.88      9.38 o 
   1 -13   8       48.67       55.06      4.97 o 
   3 -13   8       15.28        7.48      9.52 o 
   5 -13   8       95.11      105.45     15.65 o 
  -8 -12   8       61.24       66.97      8.30 o 
  -6 -12   8       86.99       87.96      7.70 o 
  -4 -12   8      154.11      122.06      8.16 o 
  -2 -12   8      291.34      245.41     25.85 o 
   0 -12   8       13.11       14.03      1.87 o 
   2 -12   8       76.93       61.91     12.25 o 
   4 -12   8      114.12      125.86     15.65 o 
   6 -12   8       70.64       63.95     12.93 o 
  -7 -11   8        1.94        0.15      6.46 o 
  -5 -11   8      197.56      259.51     16.67 o 
  -3 -11   8      320.63      314.43     10.28 o 
  -1 -11   8       99.91       89.12     12.93 o 
   1 -11   8     1482.30     1499.83     54.09 o 
   3 -11   8      371.72      428.61     25.17 o 
   5 -11   8       15.51       13.61      8.84 o 
   7 -11   8       10.90       19.05     10.20 o 
  -8 -10   8      278.72      283.91     20.41 o 
  -6 -10   8      338.01      374.05     14.72 o 
  -4 -10   8      603.66      613.56     17.61 o 
  -2 -10   8       34.46       30.75      2.98 o 
   0 -10   8       46.97       69.44      7.93 o 
   2 -10   8      355.74      373.29     10.46 o 
   4 -10   8      919.70      930.01     38.10 o 
   6 -10   8      130.75       98.65     13.61 o 
   8 -10   8      103.93      116.34     14.97 o 
  -9  -9   8       29.25       44.81     13.27 o 
  -7  -9   8      774.23      795.98     29.59 o 
  -5  -9   8      177.95      198.11     25.17 o 
  -3  -9   8       82.10       74.20      4.49 o 
  -1  -9   8      143.77      142.91     10.07 o 
   1  -9   8       11.27       29.03      4.28 o 
   3  -9   8      995.17      957.21     17.62 o 
   5  -9   8      816.31      876.34     25.22 o 
   7  -9   8       59.07       21.77      9.52 o 
   9  -9   8      196.33      159.20     17.69 o 
 -10  -8   8       70.14       91.86     10.13 o 
  -8  -8   8      260.19      263.36     14.05 o 
  -6  -8   8     6635.52     6703.97    111.22 o 
  -4  -8   8      401.48      388.11     10.70 o 
  -2  -8   8      729.42      718.33     19.75 o 
   0  -8   8      613.08      636.93     17.38 o 
   2  -8   8      697.13      799.42     31.90 o 
   4  -8   8     7463.13     7725.64    108.48 o 
   6  -8   8       64.57       65.99     11.57 o 
   8  -8   8        6.38       11.57      9.52 o 
  10  -8   8       12.67        8.16     10.20 o 
 -11  -7   8       75.52       82.04     10.33 o 
  -9  -7   8       40.09       43.89      7.65 o 
  -7  -7   8      270.07      277.48     11.12 o 
  -5  -7   8     1086.45     1057.53     21.74 o 
  -3  -7   8      986.63      907.28     23.67 o 
  -1  -7   8      488.11      443.50      8.70 o 
   1  -7   8      411.13      431.79     10.47 o 
   3  -7   8     1182.41     1133.49     22.30 o 
   5  -7   8     1239.89     1187.72     20.97 o 
   7  -7   8       46.41       70.52     11.91 o 
   9  -7   8       25.95        6.12      8.84 o 
 -10  -6   8       58.02       76.15     12.25 o 
  -8  -6   8      269.57      293.87     12.18 o 
  -6  -6   8     1072.75     1055.16     22.15 o 
  -4  -6   8     1279.89     1205.76     23.13 o 
  -2  -6   8      234.68      181.49      4.74 o 
   0  -6   8     1331.41     1371.02     21.40 o 
   2  -6   8     2322.36     2513.14     37.44 o 
   4  -6   8      829.73      786.29     14.83 o 
   6  -6   8      472.41      449.48     11.13 o 
   8  -6   8       27.89       30.19      7.14 o 
  10  -6   8       57.34       48.98     11.57 o 
 -11  -5   8       73.66       93.66     10.27 o 
  -9  -5   8       34.58       37.14      7.35 o 
  -7  -5   8       90.08       90.87      6.30 o 
  -5  -5   8       82.44       91.06      5.59 o 
  -3  -5   8      243.63      250.69      6.22 o 
  -1  -5   8       93.52       83.73      5.09 o 
   1  -5   8      545.55      544.45      9.99 o 
   3  -5   8       76.11       73.17      3.98 o 
   5  -5   8      524.83      485.03     10.90 o 
   7  -5   8       49.83       61.85      5.50 o 
   9  -5   8       49.20       46.94     10.89 o 
  11  -5   8       51.65       61.23     12.25 o 
 -10  -4   8      158.47      150.77     11.78 o 
  -8  -4   8      148.26      139.99      8.07 o 
  -6  -4   8       94.59       96.95      6.05 o 
  -4  -4   8     1407.16     1382.89     25.87 o 
  -2  -4   8     4010.78     4219.68     59.33 o 
   0  -4   8     1925.85     2004.26     32.21 o 
   2  -4   8      436.90      470.29      9.50 o 
   4  -4   8      652.07      668.44     12.77 o 
   6  -4   8       61.89       63.15      4.33 o 
   8  -4   8       92.36       82.75      7.65 o 
  10  -4   8      120.76      123.82     14.97 o 
 -11  -3   8       65.47       52.42      8.62 o 
  -9  -3   8      124.89      101.18     14.87 o 
  -7  -3   8      303.86      296.38     10.08 o 
  -5  -3   8      166.57      152.29      6.70 o 
  -3  -3   8     1332.47     1407.21     22.18 o 
  -1  -3   8      645.76      629.26     11.23 o 
   1  -3   8      255.34      288.87      5.89 o 
   3  -3   8      332.25      337.78     10.70 o 
   5  -3   8      854.75      801.73     14.84 o 
   7  -3   8      566.72      546.57     16.55 o 
   9  -3   8       57.48       50.37      6.68 o 
  11  -3   8      115.95       99.33     14.29 o 
 -12  -2   8      128.10      147.79     12.96 o 
 -10  -2   8       13.59        5.66      4.17 o 
  -8  -2   8        9.68       11.46      3.23 o 
  -6  -2   8      484.87      527.27     13.02 o 
  -4  -2   8     1095.23     1151.35     22.36 o 
  -2  -2   8     4500.02     4275.86     61.05 o 
   0  -2   8     4862.31     5874.36     73.50 o 
   2  -2   8      595.77      666.32     10.75 o 
   4  -2   8       72.75       75.71      5.20 o 
   6  -2   8       34.84       34.32      3.34 o 
   8  -2   8      121.71      127.33     13.61 o 
  10  -2   8        4.19       -4.08      6.46 o 
 -11  -1   8      114.23      109.86      8.90 o 
  -9  -1   8       49.77       45.92      5.18 o 
  -7  -1   8       51.92       46.77      3.98 o 
  -5  -1   8      371.12      388.54      8.70 o 
  -3  -1   8      625.98      605.52     10.14 o 
  -1  -1   8     1463.46     1359.49     17.03 o 
   1  -1   8      749.37      811.41      9.58 o 
   3  -1   8      140.80      114.90      5.50 o 
   5  -1   8      666.06      637.90     10.85 o 
   7  -1   8       69.93       76.49      4.80 o 
   9  -1   8       62.02       45.34      7.48 o 
  11  -1   8       22.33       15.25      5.54 o 
 -12   0   8       14.53       12.15      4.44 o 
 -10   0   8      156.99      151.50     20.64 o 
  -8   0   8      633.86      569.13     12.57 o 
  -6   0   8       26.94       19.58      2.65 o 
  -4   0   8      154.15      118.11      4.05 o 
  -2   0   8     7206.42     7208.59     81.24 o 
   0   0   8     4829.16     5084.51     53.48 o 
   2   0   8        7.66       15.47      1.62 o 
   4   0   8     1593.77     1636.49     22.56 o 
   6   0   8      117.80      115.35      5.07 o 
   8   0   8      276.68      212.29     11.91 o 
  10   0   8        2.58       -3.63      4.25 o 
 -11   1   8      115.65      111.63      7.98 o 
  -9   1   8       49.34       53.89      5.02 o 
  -7   1   8       49.82       49.45      3.79 o 
  -5   1   8      371.34      378.74      8.44 o 
  -3   1   8      640.66      627.25      9.01 o 
  -1   1   8     1446.14     1346.36     15.43 o 
   1   1   8      743.12      811.61     10.08 o 
   3   1   8      144.86      119.13      3.58 o 
   5   1   8      658.79      627.85     11.79 o 
   7   1   8       71.16       89.05      5.30 o 
   9   1   8       62.40       58.79      6.46 o 
  11   1   8       22.81       22.34     12.25 o 
 -12   2   8      128.36      159.76     10.81 o 
 -10   2   8       13.50        6.18      3.66 o 
  -8   2   8        7.97        8.92      2.76 o 
  -6   2   8      485.17      538.62     10.91 o 
  -4   2   8     1138.70     1210.25     17.18 o 
  -2   2   8     4560.60     4362.67     45.55 o 
   0   2   8     4906.87     5934.08     73.30 o 
   2   2   8      601.95      696.50     10.08 o 
   4   2   8       75.44       66.33      3.54 o 
   6   2   8       34.02       40.57      3.54 o 
   8   2   8      121.70      124.42      7.39 o 
  10   2   8        4.18       -1.44      3.90 o 
 -11   3   8       65.51       54.27      6.48 o 
  -9   3   8      125.98      126.07      6.70 o 
  -7   3   8      308.15      301.60     10.64 o 
  -5   3   8      168.91      158.44      4.73 o 
  -3   3   8     1343.20     1426.09     22.31 o 
  -1   3   8      670.98      644.94      9.60 o 
   1   3   8      248.84      281.50      5.45 o 
   3   3   8      326.61      334.06      6.00 o 
   5   3   8      859.35      796.58     13.74 o 
   7   3   8      570.37      525.58     11.35 o 
   9   3   8       57.72       62.32      6.37 o 
  11   3   8      115.86      110.11      9.30 o 
 -10   4   8      162.96      156.67      8.08 o 
  -8   4   8      149.38      161.24      6.15 o 
  -6   4   8       96.24       94.04      4.71 o 
  -4   4   8     1425.18     1409.50     24.73 o 
  -2   4   8     3884.20     4147.82     86.11 o 
   0   4   8     1948.14     2064.61     44.74 o 
   2   4   8      446.68      481.40     10.58 o 
   4   4   8      657.23      667.65     12.28 o 
   6   4   8       62.56       61.39      4.00 o 
   8   4   8       93.89       95.72      7.65 o 
  10   4   8      120.92      124.04     18.71 o 
 -11   5   8       73.98       64.55      6.19 o 
  -9   5   8       33.97       39.66      4.71 o 
  -7   5   8       93.95       90.12      6.06 o 
  -5   5   8       77.11       82.39      3.19 o 
  -3   5   8      223.09      214.81     10.55 o 
  -1   5   8       81.96       68.19      6.48 o 
   1   5   8      535.28      499.27     16.36 o 
   3   5   8       89.22       75.89      3.37 o 
   5   5   8      544.53      491.73      9.62 o 
   7   5   8       47.28       64.94      4.40 o 
   9   5   8       49.54       42.38      5.71 o 
  11   5   8       51.34       54.43      9.52 o 
 -10   6   8       56.05       72.11     14.29 o 
  -8   6   8      276.01      272.60     20.09 o 
  -6   6   8     1074.96     1061.80     21.11 o 
  -4   6   8     1235.09     1162.02     29.81 o 
  -2   6   8      227.57      176.89     10.07 o 
   0   6   8     1322.91     1441.20     33.43 o 
   4   6   8      820.93      777.66     17.07 o 
   6   6   8      471.71      442.35      9.17 o 
   8   6   8       27.65       36.65      4.10 o 
  10   6   8       57.05       48.30      8.16 o 
 -11   7   8       76.01       97.29     16.33 o 
  -9   7   8       38.95       48.16      8.16 o 
  -7   7   8      275.51      276.82      8.83 o 
  -5   7   8     1062.07     1023.26     28.37 o 
  -3   7   8      996.25      925.45     40.14 o 
  -1   7   8      495.33      413.50     15.39 o 
   1   7   8      415.19      453.78     22.45 o 
   5   7   8     1233.95     1221.19     36.06 o 
   7   7   8       44.96       54.80      7.78 o 
   9   7   8       26.57       21.19      4.25 o 
 -10   8   8       69.57       77.56     14.97 o 
  -8   8   8      262.24      266.26     17.69 o 
  -6   8   8     6634.09     6701.75    136.86 o 
  -4   8   8      401.93      392.11     18.71 o 
  -2   8   8      727.15      740.85     21.88 o 
   0   8   8      619.93      717.95     29.59 o 
   6   8   8       63.56       56.47      6.80 o 
  10   8   8       12.76        5.78      3.85 o 
  -9   9   8       29.21       38.10      8.14 o 
  -7   9   8      773.27      792.42     25.48 o 
  -5   9   8      188.30      197.06     18.37 o 
  -3   9   8       79.15       59.28      7.65 o 
  -1   9   8      149.35      154.78     11.06 o 
  -8  10   8      274.74      289.32     22.11 o 
  -6  10   8      338.09      356.08     17.03 o 
  -4  10   8      615.23      646.40     21.63 o 
  -2  10   8       34.72       37.20      6.96 o 
   0  10   8       42.94       53.07     10.20 o 
  -7  11   8        2.61       -8.30      5.54 o 
  -5  11   8      197.97      243.64     14.62 o 
  -3  11   8      319.06      280.77     14.67 o 
  -1  11   8      105.78       85.72     12.25 o 
  -8  12   8       62.18       69.75      9.97 o 
  -6  12   8       87.45       84.85     10.07 o 
  -4  12   8      155.26      142.26     11.30 o 
  -2  12   8      297.51      261.93     20.41 o 
  -7  13   8       84.99       57.09     19.05 o 
  -5  13   8       43.85       57.22      8.66 o 
  -3  13   8        4.18       17.01      9.52 o 
  -1  13   8      445.67      425.89     25.17 o 
  -4  14   8       29.61       30.61     12.25 o 
  -2  14   8       68.55       54.43     12.25 o 
  -1 -15   9       31.74       74.84     14.97 o 
   1 -15   9      121.12      113.25      7.78 o 
  -4 -14   9       57.03       66.23      5.58 o 
  -2 -14   9       54.22       86.40     14.97 o 
   0 -14   9       16.57        6.05      2.62 o 
   2 -14   9       52.48       37.42     11.57 o 
   4 -14   9       39.64       53.07     13.61 o 
  -5 -13   9       68.30       78.80      6.69 o 
  -3 -13   9      383.23      370.23     11.62 o 
  -1 -13   9      176.74      230.63     21.09 o 
   1 -13   9      257.54      289.82     23.13 o 
   3 -13   9       66.21       47.62     12.25 o 
   5 -13   9       53.08       69.39     13.61 o 
  -6 -12   9       40.76       37.71      7.14 o 
  -4 -12   9      322.04      356.79     12.04 o 
  -2 -12   9      261.56      311.59     23.13 o 
   0 -12   9       98.34      116.34     15.65 o 
   2 -12   9        3.17       -0.68      8.16 o 
   4 -12   9       47.41       57.83     12.25 o 
   6 -12   9       48.32       75.52     14.29 o 
  -7 -11   9       15.38        6.33      5.15 o 
  -5 -11   9      785.55      797.16     22.28 o 
  -3 -11   9      206.16      171.97     10.55 o 
  -1 -11   9      183.43      204.78     18.37 o 
   1 -11   9       40.77       58.79      6.80 o 
   3 -11   9        8.31       14.29      8.84 o 
   5 -11   9      134.79      104.77     14.29 o 
   7 -11   9      102.42      106.13     15.65 o 
  -8 -10   9       16.48       16.10      6.17 o 
  -6 -10   9      184.36      189.06     13.27 o 
  -4 -10   9      701.82      765.56     20.14 o 
  -2 -10   9      504.89      420.84     11.43 o 
   0 -10   9     1389.48     1294.20     36.13 o 
   2 -10   9      313.60      323.08     14.63 o 
   4 -10   9      356.51      335.40     22.45 o 
   6 -10   9      156.94      127.90     15.65 o 
   8 -10   9       12.92       26.53     10.89 o 
  -9  -9   9      105.29      102.09     10.13 o 
  -7  -9   9       14.03       14.70      7.14 o 
  -5  -9   9     1680.38     1663.52     39.99 o 
  -3  -9   9      202.51      198.30      9.38 o 
  -1  -9   9      616.34      638.54     20.44 o 
   1  -9   9      112.28      118.01     10.51 o 
   3  -9   9     1138.73     1136.28     41.21 o 
   5  -9   9      533.27      564.67     28.57 o 
   7  -9   9      226.46      261.25     21.09 o 
   9  -9   9       41.98       38.78     12.25 o 
 -10  -8   9       12.97       13.02      7.03 o 
  -8  -8   9       49.84       48.63      7.30 o 
  -6  -8   9       40.69       23.54      6.17 o 
  -4  -8   9      222.30      215.39      8.18 o 
  -2  -8   9      413.22      469.39      9.24 o 
   0  -8   9       99.18       93.93      3.55 o 
   2  -8   9      498.05      507.52     12.63 o 
   4  -8   9     1179.50     1078.68     32.70 o 
   6  -8   9      404.38      401.39     23.81 o 
   8  -8   9       17.20       20.41      9.52 o 
  -9  -7   9       53.33       70.75      8.81 o 
  -7  -7   9      670.75      676.61     21.57 o 
  -5  -7   9      912.46      832.41     18.38 o 
  -3  -7   9      515.83      507.43     12.35 o 
  -1  -7   9     1419.20     1452.60     23.08 o 
   1  -7   9     1116.90     1189.50     23.66 o 
   3  -7   9      171.43      178.52      6.50 o 
   5  -7   9     1447.02     1307.48     22.92 o 
   7  -7   9       43.40       48.13      7.93 o 
   9  -7   9       24.23       27.21     10.20 o 
 -10  -6   9       10.43       -3.90      6.03 o 
  -8  -6   9      134.08      128.23      9.97 o 
  -6  -6   9      256.52      255.05     10.03 o 
  -4  -6   9      544.66      523.84     13.01 o 
  -2  -6   9      183.17      191.23      8.05 o 
   0  -6   9     2334.12     2219.82     32.79 o 
   2  -6   9      846.10      758.35     14.02 o 
   4  -6   9     1906.24     2046.89     32.25 o 
   6  -6   9       63.00       76.04      5.41 o 
   8  -6   9        0.26       -1.36      7.48 o 
  10  -6   9      104.34       82.32     13.61 o 
 -11  -5   9       39.06       59.87      9.48 o 
  -9  -5   9       58.58       47.04      7.65 o 
  -7  -5   9      345.02      354.35     11.64 o 
  -5  -5   9     2537.43     2548.48     45.38 o 
  -3  -5   9      391.02      420.02     16.60 o 
  -1  -5   9      469.70      555.00     20.82 o 
   1  -5   9       41.09       40.33      2.78 o 
   3  -5   9      439.03      412.66      9.50 o 
   5  -5   9      501.52      548.79     12.37 o 
   7  -5   9      268.18      244.41     10.77 o 
   9  -5   9       26.94       46.26     10.89 o 
 -10  -4   9       14.93       11.52      6.48 o 
  -8  -4   9       65.57       69.21      6.06 o 
  -6  -4   9      223.79      231.22      8.85 o 
  -4  -4   9      251.76      231.41      7.87 o 
  -2  -4   9      501.52      438.06      8.89 o 
   0  -4   9     1345.39     1186.67     19.25 o 
   2  -4   9      659.29      567.50     11.22 o 
   4  -4   9       58.02       73.56      4.25 o 
   6  -4   9      113.71      132.50      6.16 o 
   8  -4   9      344.81      343.29     14.14 o 
  10  -4   9      162.55      156.48     17.01 o 
 -11  -3   9       25.44       31.54     12.25 o 
  -9  -3   9      322.71      284.37     11.29 o 
  -7  -3   9      843.94      882.22     19.78 o 
  -5  -3   9      187.41      163.52      7.25 o 
  -3  -3   9     3810.36     4228.71     60.11 o 
  -1  -3   9      592.30      659.75     11.94 o 
   1  -3   9      194.58      283.77      6.15 o 
   3  -3   9      700.78      720.44     13.04 o 
   5  -3   9       54.38       73.39      4.26 o 
   7  -3   9      175.02      154.65      7.99 o 
   9  -3   9      143.44      133.86     10.07 o 
  11  -3   9      125.73      146.95     17.01 o 
 -10  -2   9       23.30       21.45      4.95 o 
  -8  -2   9       25.64       22.04      4.29 o 
  -6  -2   9      198.18      197.26      7.99 o 
  -4  -2   9      477.95      489.99     10.27 o 
  -2  -2   9       45.29       50.03      3.14 o 
   0  -2   9      447.11      354.07      6.85 o 
   2  -2   9     2607.73     2573.85     37.50 o 
   4  -2   9      660.74      640.75     12.28 o 
   6  -2   9       82.92       66.52      5.18 o 
   8  -2   9      578.75      595.08     18.74 o 
  10  -2   9       74.78       72.18      8.16 o 
 -11  -1   9       55.11       50.96      5.79 o 
  -9  -1   9      943.72      872.68     20.96 o 
  -7  -1   9      471.76      472.43     10.88 o 
  -5  -1   9     1479.59     1472.34     23.61 o 
  -3  -1   9      693.13      713.40     21.00 o 
  -1  -1   9      630.45      558.03      9.42 o 
   1  -1   9     1591.10     1533.56     19.11 o 
   3  -1   9      137.86      187.51      5.63 o 
   5  -1   9       89.34       96.84      4.36 o 
   7  -1   9      521.48      491.91     11.38 o 
   9  -1   9      267.68      261.97     12.69 o 
  11  -1   9       50.61       65.11      8.33 o 
 -12   0   9        0.30        1.42      4.29 o 
 -10   0   9        4.85        2.57      5.74 o 
  -8   0   9       23.91       24.69      3.52 o 
  -6   0   9       47.21       41.95      3.37 o 
  -4   0   9       30.69       24.44      2.34 o 
  -2   0   9      266.70      322.13      6.46 o 
   0   0   9     1520.99     1573.18     18.13 o 
   2   0   9     2050.18     1975.12     24.10 o 
   4   0   9      678.82      882.22     13.72 o 
   6   0   9        0.03       -2.05      2.17 o 
   8   0   9        6.99        0.64      5.10 o 
  10   0   9       46.61       30.05      6.20 o 
 -11   1   9       54.41       64.32      6.08 o 
  -9   1   9      935.80      865.14     20.01 o 
  -7   1   9      451.87      454.94     10.57 o 
  -5   1   9     1507.28     1461.24     23.32 o 
  -3   1   9      698.36      717.01     15.93 o 
  -1   1   9      647.86      575.22      7.61 o 
   1   1   9     1570.51     1501.79     17.43 o 
   3   1   9      143.04      182.95      5.98 o 
   5   1   9       90.37       88.71      4.91 o 
   7   1   9      522.55      496.03     11.09 o 
   9   1   9      266.56      275.61     12.20 o 
  11   1   9       50.38       53.02      8.16 o 
 -10   2   9       23.22       26.08      4.29 o 
  -8   2   9       26.08       24.77      3.34 o 
  -6   2   9      194.56      191.81      6.18 o 
  -4   2   9      481.13      487.87      8.70 o 
  -2   2   9       40.97       46.81      1.54 o 
   0   2   9      460.17      361.87      4.97 o 
   2   2   9     2579.59     2520.67     32.69 o 
   4   2   9      651.93      630.84     11.35 o 
   6   2   9       87.05       76.18      4.07 o 
   8   2   9      576.81      619.41     15.12 o 
  10   2   9       74.21       70.33      7.35 o 
 -11   3   9       25.34       34.76      5.95 o 
  -9   3   9      328.31      290.06      9.77 o 
  -7   3   9      863.05      908.39     16.37 o 
  -5   3   9      186.66      171.48      4.60 o 
  -3   3   9     3813.58     4198.95     53.61 o 
  -1   3   9      604.66      670.20     11.29 o 
   1   3   9      202.58      290.70      8.24 o 
   3   3   9      693.81      678.53     12.56 o 
   5   3   9       51.98       58.41      3.60 o 
   7   3   9      175.43      153.95      6.78 o 
   9   3   9      144.20      112.61      6.98 o 
  11   3   9      125.69      142.18     14.29 o 
 -10   4   9       15.60       15.15      3.82 o 
  -8   4   9       65.37       65.98      3.96 o 
  -6   4   9      231.71      236.96     10.07 o 
  -4   4   9      243.74      221.96     11.29 o 
  -2   4   9      489.84      425.17     14.67 o 
   0   4   9     1368.71     1067.64    121.78 o 
   2   4   9      666.79      582.43     12.51 o 
   4   4   9       59.17       88.60      3.02 o 
   6   4   9      108.75      123.69      5.70 o 
   8   4   9      342.52      341.77     10.67 o 
  10   4   9      164.02      164.58     12.33 o 
 -11   5   9       39.28       53.83      5.78 o 
  -9   5   9       57.44       63.95     13.61 o 
  -7   5   9      329.17      319.97     14.82 o 
  -5   5   9     2561.71     2604.88     37.84 o 
  -3   5   9      394.03      467.58     15.63 o 
  -1   5   9      459.21      565.27     17.55 o 
   1   5   9       34.68       38.45      5.77 o 
   3   5   9      445.09      444.82     31.64 o 
   5   5   9      491.32      544.94     20.41 o 
   7   5   9      272.86      274.20      8.19 o 
   9   5   9       27.60       32.00      4.65 o 
 -10   6   9       10.84       12.93     10.20 o 
  -8   6   9      134.08      129.44     10.82 o 
  -6   6   9      261.13      262.72     17.01 o 
  -4   6   9      545.41      550.99     18.26 o 
  -2   6   9      183.09      181.34     10.55 o 
   0   6   9     2350.89     2169.03     49.31 o 
   4   6   9     1894.22     2091.58     41.13 o 
   6   6   9       63.48       80.28      8.84 o 
   8   6   9        0.48       -4.65      3.10 o 
  10   6   9      105.08      110.63      8.18 o 
  -9   7   9       52.34       78.92     14.97 o 
  -7   7   9      655.28      675.41     22.82 o 
  -5   7   9      890.54      814.99     25.00 o 
  -3   7   9      515.72      524.12     18.04 o 
  -1   7   9     1413.06     1457.56     37.76 o 
   1   7   9     1109.11     1208.94     44.22 o 
   5   7   9     1453.92     1329.36     38.78 o 
   9   7   9       23.82       28.28      6.80 o 
 -10   8   9       12.56       21.77     11.57 o 
  -8   8   9       50.42       52.75      8.50 o 
  -6   8   9       43.34       49.34      8.01 o 
  -4   8   9      215.45      206.10     12.96 o 
  -2   8   9      428.15      487.84     17.55 o 
   0   8   9       90.53       76.97      8.18 o 
  -9   9   9      105.98      115.66     18.37 o 
  -7   9   9       15.23       17.27      7.82 o 
  -5   9   9     1703.41     1798.64     43.52 o 
  -3   9   9      208.95      205.92     13.17 o 
  -1   9   9      632.56      636.68     24.15 o 
  -8  10   9       16.39       11.06      7.35 o 
  -6  10   9      186.32      154.98     14.29 o 
  -4  10   9      710.19      734.72     24.26 o 
  -2  10   9      480.39      411.82     17.07 o 
   0  10   9     1371.99     1272.21     48.30 o 
  -7  11   9       15.59        4.90      6.86 o 
  -5  11   9      777.38      794.89     29.93 o 
  -3  11   9      204.55      173.25     12.48 o 
  -1  11   9      173.70      172.80     18.37 o 
  -6  12   9       43.12       26.60      7.35 o 
  -4  12   9      317.42      317.89     16.82 o 
  -2  12   9      269.55      300.02     22.45 o 
  -5  13   9       69.54       64.66     13.61 o 
  -3  13   9      387.76      354.70     26.19 o 
  -1  13   9      174.69      215.66     20.41 o 
  -4  14   9       55.16       71.32      9.37 o 
  -2  14   9       50.52       87.76     14.97 o 
  -4 -14  10       75.91       77.11      6.24 o 
  -2 -14  10       34.54       57.83     13.61 o 
   0 -14  10       77.77       78.92     15.65 o 
   2 -14  10       13.79       27.21     12.25 o 
  -5 -13  10        0.93       12.93      4.36 o 
  -3 -13  10       49.89       66.36     10.89 o 
  -1 -13  10       17.35       17.01     11.57 o 
   1 -13  10       14.38       21.77     10.89 o 
   3 -13  10       89.25       97.97     14.97 o 
   5 -13  10       10.25       14.29     10.89 o 
  -6 -12  10        4.16       -1.36     10.20 o 
  -4 -12  10      649.67      656.87     32.66 o 
  -2 -12  10      110.21      119.06     16.33 o 
   0 -12  10      334.69      304.79     23.81 o 
   2 -12  10      130.07      138.11     17.01 o 
   4 -12  10       56.89       51.70     12.25 o 
   6 -12  10      105.76       79.60     14.29 o 
  -7 -11  10       27.75       41.65      8.84 o 
  -5 -11  10      597.05      703.95     20.26 o 
  -3 -11  10      166.98      173.34      7.54 o 
  -1 -11  10      126.85      136.07     16.33 o 
   1 -11  10      157.51      187.47      7.46 o 
   3 -11  10      210.91      223.83     19.73 o 
   5 -11  10      283.61      285.06     22.45 o 
   7 -11  10      154.87      193.21     20.41 o 
  -8 -10  10       23.32       31.14      7.00 o 
  -6 -10  10      831.22      828.79     29.93 o 
  -4 -10  10      664.79      650.49     18.23 o 
  -2 -10  10      214.95      167.05      6.89 o 
   0 -10  10      207.00      173.32      6.35 o 
   2 -10  10      260.84      271.71     10.06 o 
   4 -10  10       78.97       85.04     12.93 o 
   6 -10  10      169.17      167.36     17.01 o 
   8 -10  10        1.81        2.04     10.20 o 
  -9  -9  10       21.96       25.25      8.84 o 
  -7  -9  10       12.32        7.82      6.12 o 
  -5  -9  10       47.28       56.95      6.56 o 
  -3  -9  10      792.80      769.33     17.60 o 
  -1  -9  10      696.90      746.22     13.08 o 
   1  -9  10       49.39       32.09      6.55 o 
   3  -9  10      442.69      376.59     11.17 o 
   5  -9  10      231.46      137.43     15.65 o 
   7  -9  10      108.37       78.92     12.93 o 
  -8  -8  10       97.53       70.06      8.16 o 
  -6  -8  10      136.04      112.38      8.55 o 
  -4  -8  10      763.43      759.31     17.48 o 
  -2  -8  10      558.83      556.91     13.16 o 
   0  -8  10      484.14      472.40     20.72 o 
   2  -8  10      394.09      418.86     13.85 o 
   4  -8  10     2165.83     2037.90     38.71 o 
   6  -8  10      479.38      439.49     25.17 o 
   8  -8  10       48.98       44.90     11.57 o 
  -9  -7  10       13.30        7.79      6.37 o 
  -7  -7  10      138.93      138.49     10.75 o 
  -5  -7  10      319.70      341.66     11.12 o 
  -3  -7  10      176.40      159.27     10.80 o 
  -1  -7  10      200.49      203.97      5.61 o 
   1  -7  10      284.28      265.91      8.28 o 
   3  -7  10      145.26      131.73      5.75 o 
   5  -7  10      619.84      619.70     21.15 o 
   7  -7  10       31.20       28.57     10.20 o 
   9  -7  10        5.08        4.76      9.52 o 
 -10  -6  10      193.84      226.77     15.50 o 
  -8  -6  10      143.66      148.89     11.30 o 
  -6  -6  10     1568.39     1580.56     30.93 o 
  -4  -6  10     1195.48     1216.39     24.32 o 
  -2  -6  10      821.88      760.56     13.80 o 
   0  -6  10      237.26      221.76      6.22 o 
   2  -6  10      201.39      249.51      9.03 o 
   4  -6  10     1098.18     1135.22     25.11 o 
   6  -6  10     1611.25     1811.95     34.86 o 
   8  -6  10      103.58      138.11     14.97 o 
  10  -6  10        1.69      -12.93      8.84 o 
 -11  -5  10       83.94       83.01     10.62 o 
  -9  -5  10       10.80        9.44      5.88 o 
  -7  -5  10      135.32      122.06      7.95 o 
  -5  -5  10      228.73      225.28     12.01 o 
  -3  -5  10     1272.25     1195.55     19.99 o 
  -1  -5  10     2847.58     2842.80     41.28 o 
   1  -5  10       97.69       88.98      4.82 o 
   3  -5  10     1036.71      979.27     17.34 o 
   5  -5  10     1137.58     1134.57     20.18 o 
   7  -5  10      416.27      410.70     14.16 o 
   9  -5  10      105.17       86.40     12.93 o 
 -10  -4  10       51.00       58.04      9.10 o 
  -8  -4  10       27.87       26.99      4.85 o 
  -6  -4  10      410.73      434.84     14.41 o 
  -4  -4  10     1966.97     2079.54     32.37 o 
  -2  -4  10     1393.46     1515.36     28.48 o 
   0  -4  10      175.33      158.38      5.34 o 
   2  -4  10      436.38      522.07     11.51 o 
   4  -4  10      320.69      325.14      9.62 o 
   6  -4  10      351.28      340.21      9.58 o 
   8  -4  10      128.22      108.04      8.62 o 
  10  -4  10      130.21      142.19     16.33 o 
 -11  -3  10       14.66       10.89      7.17 o 
  -9  -3  10       83.85       76.96      6.50 o 
  -7  -3  10       66.57       74.90      7.52 o 
  -5  -3  10      375.87      402.62     11.30 o 
  -3  -3  10      497.71      470.57      9.97 o 
  -1  -3  10      128.34      128.69      5.83 o 
   1  -3  10      117.53      149.53      7.74 o 
   3  -3  10      314.50      323.32      8.17 o 
   5  -3  10      663.20      613.71     12.92 o 
   7  -3  10      224.98      266.86     10.24 o 
   9  -3  10       10.06        1.85      4.90 o 
 -10  -2  10      298.65      317.34     16.44 o 
  -8  -2  10      152.45      104.37      7.00 o 
  -6  -2  10      235.57      278.96      9.48 o 
  -4  -2  10     2027.03     2069.42     31.71 o 
  -2  -2  10     1163.21     1010.21     16.83 o 
   0  -2  10     1565.67     1637.08     22.75 o 
   2  -2  10      311.79      389.50      8.45 o 
   4  -2  10      444.85      423.23      9.48 o 
   6  -2  10       77.88       71.75      8.59 o 
   8  -2  10       63.21       53.68      5.90 o 
  10  -2  10       52.81       46.63      8.16 o 
 -11  -1  10       38.77       33.98      5.52 o 
  -9  -1  10       49.73       31.01      7.47 o 
  -7  -1  10       29.94       32.01      5.61 o 
  -5  -1  10       39.49       37.04      4.58 o 
  -3  -1  10      754.86      692.31     12.99 o 
  -1  -1  10     1131.83     1051.78     15.50 o 
   1  -1  10      163.56      191.86      4.83 o 
   3  -1  10      969.52      928.08     15.97 o 
   5  -1  10      389.53      429.83     10.19 o 
   7  -1  10      388.74      383.23     11.53 o 
   9  -1  10       18.47       14.16      4.76 o 
  11  -1  10       82.21       85.62      8.66 o 
 -10   0  10       13.11       25.35      4.78 o 
  -8   0  10      418.72      346.98     11.19 o 
  -6   0  10        8.85       23.89      3.03 o 
  -4   0  10       44.40       33.14      2.70 o 
  -2   0  10      404.34      325.77      6.01 o 
   0   0  10      349.93      394.04      6.73 o 
   2   0  10     6928.84     7244.67     89.93 o 
   4   0  10      365.73      418.92      8.30 o 
   6   0  10       94.09      132.01      8.64 o 
   8   0  10      114.84      118.11      7.63 o 
  10   0  10       17.83       13.91      5.54 o 
 -11   1  10       38.75       32.95      5.95 o 
  -9   1  10       49.27       35.64      4.66 o 
  -7   1  10       31.19       34.50      3.43 o 
  -5   1  10       37.57       39.16      4.22 o 
  -3   1  10      762.97      712.47     11.51 o 
  -1   1  10     1132.90     1049.96     13.88 o 
   1   1  10      164.03      187.27      4.28 o 
   3   1  10      963.08      912.79     15.43 o 
   5   1  10      368.91      424.15      9.30 o 
   7   1  10      383.43      378.54     11.48 o 
   9   1  10       18.37       16.52      4.24 o 
  11   1  10       81.61       74.63      6.90 o 
 -10   2  10      295.20      307.06     11.75 o 
  -8   2  10      154.48      122.22      6.43 o 
  -6   2  10      237.07      266.37      7.36 o 
  -4   2  10     2001.09     2036.37     33.49 o 
  -2   2  10     1146.09      974.01     11.81 o 
   0   2  10     1545.23     1657.62     19.77 o 
   2   2  10      304.88      358.73      6.67 o 
   4   2  10      442.29      399.96      9.41 o 
   6   2  10       77.27       76.25      4.26 o 
   8   2  10       62.39       69.20      5.47 o 
  10   2  10       52.62       53.62      5.69 o 
 -11   3  10       14.62       19.35      4.97 o 
  -9   3  10       84.00       86.60      7.65 o 
  -7   3  10       63.69       74.40      6.78 o 
  -5   3  10      367.29      406.04     12.05 o 
  -3   3  10      483.95      460.28      9.02 o 
  -1   3  10      122.85      129.77      4.27 o 
   1   3  10      121.97      151.36     11.09 o 
   3   3  10      313.91      332.18      6.76 o 
   5   3  10      666.12      639.77     13.08 o 
   7   3  10      221.43      250.83      8.57 o 
   9   3  10        9.81       12.66      4.10 o 
 -10   4  10       53.19       58.74      5.58 o 
  -8   4  10       29.00       28.42      2.93 o 
  -6   4  10      416.92      403.04     51.70 o 
  -4   4  10     2023.74     2112.22     31.16 o 
  -2   4  10     1441.32     1604.57     36.80 o 
   0   4  10      169.82      157.45      9.85 o 
   2   4  10      436.71      488.95     11.30 o 
   4   4  10      318.92      320.43     13.61 o 
   6   4  10      350.09      345.12      8.86 o 
   8   4  10      129.70      127.75      6.89 o 
  10   4  10      130.97      130.18     10.89 o 
 -11   5  10       83.77       83.68     17.01 o 
  -9   5  10       10.22        2.04     10.20 o 
  -7   5  10      132.98      130.55      8.64 o 
  -5   5  10      240.31      248.73     13.95 o 
  -3   5  10     1287.20     1213.71     44.22 o 
  -1   5  10     2861.53     2712.47     86.40 o 
   1   5  10       96.45       99.33     11.57 o 
   3   5  10     1031.57      954.47     19.96 o 
   5   5  10     1141.48     1104.17     35.38 o 
   7   5  10      420.04      407.93     10.15 o 
   9   5  10      104.64       96.94      7.35 o 
 -10   6  10      189.98      213.62     22.45 o 
  -8   6  10      141.64      150.35     17.69 o 
  -6   6  10     1554.72     1562.13     39.41 o 
  -4   6  10     1181.10     1227.96     31.99 o 
  -2   6  10      802.41      749.63     22.33 o 
   0   6  10      237.13      194.85     11.78 o 
   4   6  10     1102.01     1117.14     23.09 o 
   6   6  10     1610.63     1679.73     53.75 o 
   8   6  10      102.12      113.12      6.48 o 
  10   6  10        1.58       -2.96      4.07 o 
  -9   7  10       13.26        8.84     10.89 o 
  -7   7  10      132.80      138.90     14.63 o 
  -5   7  10      330.69      377.16     16.82 o 
  -3   7  10      192.72      171.78     13.61 o 
  -1   7  10      185.08      174.16     16.33 o 
   1   7  10      280.81      255.80     19.73 o 
   5   7  10      609.27      664.68     19.73 o 
   9   7  10        5.27        3.59      2.61 o 
  -8   8  10       98.82       76.88     14.97 o 
  -6   8  10      133.24      126.60     11.03 o 
  -4   8  10      767.79      777.58     24.52 o 
  -2   8  10      567.63      614.26     20.44 o 
   0   8  10      495.40      532.30     19.00 o 
  -9   9  10       21.97        9.52     12.25 o 
  -7   9  10       13.99       10.43      7.03 o 
  -5   9  10       49.79       59.36      9.30 o 
  -3   9  10      768.09      717.80     24.04 o 
  -1   9  10      696.14      735.36     23.81 o 
  -8  10  10       22.68       50.34     14.29 o 
  -6  10  10      835.14      861.61     27.63 o 
  -4  10  10      668.16      617.50     22.59 o 
  -2  10  10      214.30      152.69     11.55 o 
   0  10  10      211.96      213.62     19.73 o 
  -7  11  10       27.31       44.17      8.62 o 
  -5  11  10      590.02      624.57     24.00 o 
  -3  11  10      172.90      188.65     12.99 o 
  -1  11  10      124.70      165.32     18.37 o 
  -6  12  10        4.11       -0.97      6.53 o 
  -4  12  10      643.46      645.79     23.56 o 
  -2  12  10      111.67      139.47     17.01 o 
  -5  13  10        0.55        2.96      6.86 o 
  -3  13  10       53.66       48.88      8.41 o 
  -1  13  10       15.24      -12.93      8.84 o 
  -4  14  10       76.48       55.83      9.78 o 
  -2  14  10       33.08       27.89     11.57 o 
  -2 -14  11      304.67      412.28     29.25 o 
   0 -14  11       84.92       75.52     14.97 o 
  -3 -13  11       91.61      105.45     17.01 o 
  -1 -13  11       18.39       29.25     12.25 o 
   1 -13  11       30.71       21.09     10.89 o 
   3 -13  11      156.67      187.09     20.41 o 
  -6 -12  11       35.98       45.61      6.19 o 
  -4 -12  11       70.64       61.27     21.09 o 
  -2 -12  11      329.32      363.98     26.53 o 
   0 -12  11       56.72       48.98     12.93 o 
   2 -12  11       39.48       53.75     12.25 o 
   4 -12  11       43.16       32.66     12.25 o 
  -7 -11  11        4.75        4.08      8.50 o 
  -5 -11  11      559.67      543.08     39.12 o 
  -3 -11  11      628.32      631.24     39.80 o 
  -1 -11  11      241.47      267.37     22.45 o 
   1 -11  11        2.97       10.89     10.20 o 
   3 -11  11       20.75       27.89     10.20 o 
   5 -11  11      327.16      363.98     25.85 o 
  -8 -10  11       32.71       33.10      7.30 o 
  -6 -10  11      520.07      591.88     19.51 o 
  -4 -10  11       53.70       41.39      7.48 o 
  -2 -10  11      372.38      359.24     12.59 o 
   0 -10  11      870.09      823.36     38.10 o 
   2 -10  11      136.02      125.86     14.97 o 
   4 -10  11      163.15      134.02     15.65 o 
   6 -10  11      811.49      725.23     35.38 o 
  -7  -9  11      559.01      587.40     20.58 o 
  -5  -9  11       44.36       53.46      6.80 o 
  -3  -9  11       59.59       54.28      8.50 o 
  -1  -9  11      166.25      107.50      6.26 o 
   1  -9  11      342.39      313.04     10.67 o 
   3  -9  11       97.66       61.10     12.93 o 
   5  -9  11       25.17       15.65      9.52 o 
   7  -9  11       49.58       58.51     13.61 o 
  -8  -8  11       30.56       37.76      7.30 o 
  -6  -8  11      183.40      205.62     14.63 o 
  -4  -8  11      533.15      582.64     15.17 o 
  -2  -8  11      108.74      120.80      4.91 o 
   0  -8  11      142.78      113.31      4.51 o 
   2  -8  11      688.58      700.40     14.16 o 
   4  -8  11      301.56      300.19     17.01 o 
   6  -8  11      181.10      122.46     14.29 o 
   8  -8  11       20.64       18.37     10.20 o 
  -9  -7  11       35.20       35.94      7.67 o 
  -7  -7  11      450.97      440.17     17.16 o 
  -5  -7  11      235.68      239.00      9.71 o 
  -3  -7  11      287.65      313.93      8.26 o 
  -1  -7  11      979.91     1023.08     40.16 o 
   1  -7  11      399.43      343.64     10.31 o 
   3  -7  11      187.51      204.44      8.44 o 
   5  -7  11     2144.85     2311.28     52.15 o 
   7  -7  11       25.42       46.26     11.57 o 
   9  -7  11       51.09       53.07     12.93 o 
 -10  -6  11       31.31       30.23      8.01 o 
  -8  -6  11       10.87       14.26      7.48 o 
  -6  -6  11       53.96       53.72      8.65 o 
  -4  -6  11      409.05      350.32     11.17 o 
  -2  -6  11      421.63      446.90      9.87 o 
   0  -6  11      443.95      405.22      9.22 o 
   2  -6  11      878.02      766.92     14.90 o 
   4  -6  11      975.54      926.56     17.55 o 
   6  -6  11      918.93      876.86     25.17 o 
   8  -6  11       68.17       63.27     11.57 o 
  -9  -5  11       51.24       27.56      7.17 o 
  -7  -5  11      271.29      241.22     10.45 o 
  -5  -5  11     1582.59     1633.41     31.47 o 
  -3  -5  11      439.67      425.32      9.86 o 
  -1  -5  11      671.83      701.77     13.38 o 
   1  -5  11      103.53      106.80      4.50 o 
   3  -5  11      501.34      603.85     12.67 o 
   5  -5  11      163.75      162.32      9.33 o 
   7  -5  11      425.93      449.15     18.37 o 
   9  -5  11       75.78       87.08     13.61 o 
 -10  -4  11       29.36       26.94      7.70 o 
  -8  -4  11      122.07      111.93      7.38 o 
  -6  -4  11      368.30      386.21     11.79 o 
  -4  -4  11      798.99      807.12     15.43 o 
  -2  -4  11     1494.96     1488.47     23.94 o 
   0  -4  11     1810.03     1717.04     24.19 o 
   2  -4  11     1340.67     1279.19     21.39 o 
   4  -4  11      464.35      474.85     11.39 o 
   6  -4  11      316.10      300.79     11.36 o 
   8  -4  11        6.88        4.50      5.03 o 
  10  -4  11       86.46       73.48     12.93 o 
 -11  -3  11       21.35       18.80      8.16 o 
  -9  -3  11      203.22      202.85     10.20 o 
  -7  -3  11      723.01      747.33     17.95 o 
  -5  -3  11     1608.23     1602.70     30.46 o 
  -3  -3  11     2457.45     2521.11     40.95 o 
  -1  -3  11       90.78       69.33      4.06 o 
   1  -3  11      652.37      658.83     11.18 o 
   3  -3  11      570.82      498.02     12.57 o 
   5  -3  11      384.22      375.55      9.78 o 
   7  -3  11      871.05      870.62     20.20 o 
   9  -3  11       98.98       84.66      8.62 o 
 -10  -2  11       46.43       36.51      5.66 o 
  -8  -2  11      149.04      175.79      9.07 o 
  -6  -2  11       95.44       92.54      7.53 o 
  -4  -2  11      353.05      348.02     12.27 o 
  -2  -2  11      728.81      757.62     14.02 o 
   0  -2  11     1564.39     1491.42     21.10 o 
   2  -2  11      386.23      351.71      8.47 o 
   4  -2  11      563.06      547.63     11.69 o 
   6  -2  11      152.13      155.13      7.90 o 
   8  -2  11      280.76      292.85     11.57 o 
  10  -2  11       71.11       53.91      7.35 o 
 -11  -1  11       20.88        8.70      4.94 o 
  -9  -1  11       10.61        4.91      3.73 o 
  -7  -1  11      123.19      127.22     12.83 o 
  -5  -1  11        0.26        6.33      3.09 o 
  -3  -1  11      472.18      491.04     10.41 o 
  -1  -1  11      711.66      643.80     10.92 o 
   1  -1  11      832.64      930.84     14.46 o 
   3  -1  11     1418.47     1467.46     23.71 o 
   5  -1  11       84.12       93.33      5.81 o 
   7  -1  11      218.26      216.65      9.04 o 
   9  -1  11        7.38       -0.35      4.30 o 
 -10   0  11       36.16       32.85      5.10 o 
  -8   0  11        8.16        0.22      3.46 o 
  -6   0  11      139.34      158.31      6.27 o 
  -4   0  11      326.57      272.50      6.63 o 
  -2   0  11       24.13       39.51      2.35 o 
   0   0  11     1002.56     1029.11     14.02 o 
   2   0  11     1214.68     1402.86     18.42 o 
   4   0  11       55.57       69.23      4.37 o 
   6   0  11       53.64       46.60      4.58 o 
   8   0  11       41.96       49.24      5.10 o 
  10   0  11        0.02       -3.19      4.00 o 
 -11   1  11       20.88       11.78      4.92 o 
  -9   1  11       10.04        3.51      4.52 o 
  -7   1  11      126.12      121.28      6.78 o 
  -5   1  11        0.45        7.09      2.32 o 
  -3   1  11      475.14      496.78      8.08 o 
  -1   1  11      720.58      662.23      9.63 o 
   1   1  11      853.13      945.76     12.96 o 
   3   1  11     1423.18     1497.22     35.00 o 
   5   1  11       83.15       91.67      4.57 o 
   7   1  11      216.69      221.63      8.66 o 
   9   1  11        7.12        5.30      3.98 o 
 -10   2  11       46.97       35.95      5.48 o 
  -8   2  11      147.05      167.04      9.38 o 
  -6   2  11       95.08       95.90      8.64 o 
  -4   2  11      359.59      350.94      6.42 o 
  -2   2  11      705.29      744.60     14.12 o 
   0   2  11     1539.09     1466.92     18.39 o 
   2   2  11      387.80      365.64      6.69 o 
   4   2  11      562.36      559.31     11.74 o 
   6   2  11      153.92      179.32      6.98 o 
   8   2  11      275.88      305.15     10.47 o 
  10   2  11       70.82       56.48      6.58 o 
 -11   3  11       21.38       16.07      4.44 o 
  -9   3  11      207.24      210.01      9.74 o 
  -7   3  11      721.92      729.82     15.67 o 
  -5   3  11     1582.75     1576.34     30.10 o 
  -3   3  11     2440.39     2478.59     44.70 o 
  -1   3  11       93.55       80.74      4.52 o 
   1   3  11      644.02      611.82     37.64 o 
   3   3  11      572.84      530.36      9.48 o 
   5   3  11      389.38      373.68      9.14 o 
   7   3  11      872.83      866.83     18.19 o 
   9   3  11       98.67       73.89      6.41 o 
 -10   4  11       28.74       30.79      8.16 o 
  -8   4  11      123.09      124.50     16.33 o 
  -6   4  11      363.16      315.49     19.12 o 
  -4   4  11      788.41      803.21     13.65 o 
  -2   4  11     1522.67     1446.05     35.84 o 
   0   4  11     1784.46     1734.16     57.15 o 
   2   4  11     1333.91     1286.07     33.34 o 
   4   4  11      468.79      451.06     17.69 o 
   6   4  11      324.16      321.38      8.34 o 
   8   4  11        6.86       -2.95      6.80 o 
  10   4  11       86.67       79.53      7.35 o 
  -9   5  11       51.81       42.18     12.93 o 
  -7   5  11      282.70      270.77     21.77 o 
  -5   5  11     1593.65     1651.16     58.51 o 
  -3   5  11      436.33      407.52     23.81 o 
  -1   5  11      676.83      710.26     30.61 o 
   1   5  11      101.81      104.09     13.61 o 
   3   5  11      494.50      589.18     12.99 o 
   5   5  11      169.01      120.42      8.84 o 
   7   5  11      422.53      415.37     11.55 o 
   9   5  11       76.32       75.41      6.46 o 
 -10   6  11       31.20       21.77     12.25 o 
  -8   6  11       11.31       19.05     10.89 o 
  -6   6  11       56.41       43.82     10.55 o 
  -4   6  11      422.55      359.02     16.07 o 
  -2   6  11      420.77      427.07     17.03 o 
   0   6  11      458.72      430.83     21.43 o 
   8   6  11       70.39       52.10      3.37 o 
  -9   7  11       35.05       30.61     12.93 o 
  -7   7  11      442.62      451.06     28.57 o 
  -5   7  11      233.75      225.90     14.29 o 
  -3   7  11      284.66      316.05     15.58 o 
  -1   7  11      971.36     1066.86     29.10 o 
   1   7  11      404.40      349.69     23.13 o 
  -8   8  11       30.78       29.25     12.93 o 
  -6   8  11      176.12      177.74     13.27 o 
  -4   8  11      525.39      535.97     22.11 o 
  -2   8  11      116.74      129.03     11.03 o 
   0   8  11      130.19      108.60      9.59 o 
  -7   9  11      565.92      608.21     34.02 o 
  -5   9  11       42.18       44.08      8.81 o 
  -3   9  11       64.08       67.19      9.10 o 
  -1   9  11      167.64      111.47     10.27 o 
  -8  10  11       31.88       33.34     14.29 o 
  -6  10  11      521.87      547.40     22.55 o 
  -4  10  11       48.54       27.10      8.33 o 
  -2  10  11      367.10      318.53     16.59 o 
   0  10  11      868.90      857.21     38.10 o 
  -7  11  11        4.34       -6.12     10.89 o 
  -5  11  11      564.36      551.12     22.33 o 
  -3  11  11      620.26      620.62     23.08 o 
  -1  11  11      246.98      263.97     23.13 o 
  -6  12  11       33.96       40.11     12.59 o 
  -4  12  11       73.86       57.61     11.23 o 
  -2  12  11      339.26      354.73     18.04 o 
  -3  13  11       87.67      106.58     11.52 o 
  -1  13  11       17.09       13.61     10.89 o 
  -2  14  11      303.06      387.79     28.57 o 
  -3 -13  12      371.52      383.71     28.57 o 
  -1 -13  12       73.49       84.36     15.65 o 
   1 -13  12      320.71      316.35     25.85 o 
  -4 -12  12      251.09      205.52     20.41 o 
  -2 -12  12       88.34       76.20     14.97 o 
   0 -12  12      221.23      214.98     21.77 o 
   2 -12  12      131.90      147.63     18.37 o 
   4 -12  12      125.30      112.25     17.01 o 
  -5 -11  12       19.45       21.19      9.52 o 
  -3 -11  12      249.91      278.53     10.89 o 
  -1 -11  12       10.49       42.18     12.25 o 
   1 -11  12       91.10      106.13     15.65 o 
   3 -11  12      210.66      228.59     22.45 o 
   5 -11  12      200.43      226.55     22.45 o 
  -6 -10  12      615.34      612.54     29.59 o 
  -4 -10  12       19.36       23.67      4.92 o 
  -2 -10  12      120.32       98.47     14.63 o 
   0 -10  12       38.88       10.89      9.52 o 
   2 -10  12      257.69      352.41     23.81 o 
   4 -10  12      175.42      152.39     17.01 o 
   6 -10  12       40.98       19.05     10.89 o 
  -7  -9  12       69.92       75.99      8.55 o 
  -5  -9  12      217.73      212.02     17.01 o 
  -3  -9  12      561.18      555.52     16.98 o 
  -1  -9  12      377.03      378.39      9.52 o 
   1  -9  12      264.06      244.92     20.41 o 
   3  -9  12      135.09      136.07     15.65 o 
   5  -9  12      490.73      504.80     28.57 o 
   7  -9  12       84.39       65.99     13.61 o 
  -8  -8  12       11.54       10.43     11.23 o 
  -6  -8  12        5.33        3.55      5.15 o 
  -4  -8  12       38.20       38.47      5.77 o 
  -2  -8  12       32.31       39.15      3.31 o 
   0  -8  12      173.90      171.14     10.11 o 
   2  -8  12       99.75      143.22     20.75 o 
   4  -8  12      105.80       85.51      8.14 o 
   6  -8  12        4.33       13.61      8.84 o 
   8  -8  12        3.15       -3.40      8.84 o 
  -9  -7  12       17.61       23.32      7.84 o 
  -7  -7  12       10.67       12.53      6.03 o 
  -5  -7  12       40.74       35.98      4.85 o 
  -3  -7  12       35.87       34.28      3.61 o 
  -1  -7  12      362.52      302.75      8.54 o 
   1  -7  12      268.12      238.86      7.69 o 
   3  -7  12      184.15      155.21      8.80 o 
   5  -7  12      268.44      227.27     12.58 o 
   7  -7  12       32.90       23.13      9.52 o 
  -8  -6  12       85.72      108.50      9.97 o 
  -6  -6  12      429.55      456.43     13.95 o 
  -4  -6  12        3.52       -4.20      3.41 o 
  -2  -6  12       74.89      114.30     12.96 o 
   0  -6  12     2241.71     2484.03     59.70 o 
   2  -6  12      339.22      378.33      9.80 o 
   4  -6  12      286.90      321.08     11.79 o 
   6  -6  12      468.27      488.95     48.30 o 
   8  -6  12      140.66      169.40     17.69 o 
  -9  -5  12       18.20       23.27      7.17 o 
  -7  -5  12      358.56      341.02     13.27 o 
  -5  -5  12      515.10      487.14     13.86 o 
  -3  -5  12      738.72      693.12     13.74 o 
  -1  -5  12      370.02      344.38      8.77 o 
   1  -5  12       42.49       60.66      5.57 o 
   3  -5  12      680.87      660.27     13.87 o 
   5  -5  12      197.38      184.92      9.19 o 
   7  -5  12      140.13      177.80     11.52 o 
   9  -5  12      172.92      189.81     19.05 o 
 -10  -4  12       24.53       38.04      8.50 o 
  -8  -4  12       40.81       35.87      5.33 o 
  -6  -4  12      452.00      400.12     12.72 o 
  -4  -4  12     1102.74     1031.51     18.84 o 
  -2  -4  12     1444.76     1389.81     23.17 o 
   0  -4  12      286.80      239.73      7.46 o 
   2  -4  12      193.78      195.37      6.96 o 
   4  -4  12        0.56        1.21      2.80 o 
   6  -4  12     1031.75     1037.04     23.07 o 
   8  -4  12       45.82       35.61      6.37 o 
  -9  -3  12        4.73        6.85      4.38 o 
  -7  -3  12      183.26      230.12     10.00 o 
  -5  -3  12     1136.28     1198.18     24.44 o 
  -3  -3  12      964.59      919.55     16.91 o 
  -1  -3  12      205.20      206.08      6.04 o 
   1  -3  12      433.85      407.70      8.60 o 
   3  -3  12      624.23      587.81     12.29 o 
   5  -3  12      498.41      530.68     12.17 o 
   7  -3  12      648.20      656.17     17.31 o 
   9  -3  12        6.96        0.00      5.03 o 
 -10  -2  12       28.55       29.78      5.16 o 
  -8  -2  12      424.13      411.17     13.02 o 
  -6  -2  12      204.29      217.87      9.11 o 
  -4  -2  12     2409.77     2428.77     37.40 o 
  -2  -2  12      635.04      656.15     13.08 o 
   0  -2  12      674.19      715.99     12.09 o 
   2  -2  12      247.53      252.04      7.45 o 
   4  -2  12      255.75      262.71      7.92 o 
   6  -2  12      194.75      179.12      8.66 o 
   8  -2  12      312.97      313.65     11.97 o 
  -9  -1  12       11.76       12.52      4.23 o 
  -7  -1  12      156.42      139.14      7.47 o 
  -5  -1  12       31.54       34.91      3.55 o 
  -3  -1  12      237.09      227.68      6.98 o 
  -1  -1  12      209.27      210.66      5.61 o 
   1  -1  12      250.12      219.85      5.88 o 
   3  -1  12      143.49      128.33      5.53 o 
   5  -1  12      149.61      179.81      7.87 o 
   7  -1  12       31.25       25.75      4.58 o 
   9  -1  12       23.40       18.10      8.08 o 
 -10   0  12       34.29        9.08      7.48 o 
  -8   0  12      223.03      169.07     11.14 o 
  -6   0  12       91.97      110.13      6.43 o 
  -4   0  12       98.13       91.15      4.66 o 
  -2   0  12        3.91        0.44      1.65 o 
   0   0  12       50.06       50.72      3.50 o 
   2   0  12     3293.89     3600.07     46.70 o 
   4   0  12        3.84        0.09      3.87 o 
   6   0  12       73.28      106.44      6.38 o 
   8   0  12       40.20       39.83      6.02 o 
  10   0  12        0.45       -4.67      4.18 o 
  -9   1  12       12.53       12.38      6.80 o 
  -7   1  12      157.40      139.06      6.92 o 
  -5   1  12       28.33       26.82      2.94 o 
  -3   1  12      227.10      211.72      4.89 o 
  -1   1  12      197.49      201.28      5.49 o 
   1   1  12      251.20      221.36      4.99 o 
   3   1  12      147.58      126.46      5.30 o 
   5   1  12      140.54      169.07      6.85 o 
   7   1  12       31.74       35.86      4.29 o 
   9   1  12       23.29       14.69      4.45 o 
 -10   2  12       29.27       29.14      4.97 o 
  -8   2  12      422.35      418.77     12.17 o 
  -6   2  12      203.36      210.85      7.32 o 
  -4   2  12     2416.00     2430.35     31.93 o 
  -2   2  12      637.27      656.56     14.92 o 
   0   2  12      680.37      711.71     15.81 o 
   2   2  12      250.43      280.68      7.07 o 
   4   2  12      257.71      258.63      7.28 o 
   6   2  12      193.09      188.91      7.28 o 
   8   2  12      313.37      333.87     10.77 o 
  -9   3  12        4.94        3.01      3.20 o 
  -7   3  12      180.18      204.39      6.36 o 
  -5   3  12     1127.47     1145.12     50.00 o 
  -3   3  12      958.02      927.13     19.11 o 
  -1   3  12      200.02      210.23      9.94 o 
   1   3  12      446.54      421.37     10.69 o 
   3   3  12      628.60      589.84     20.41 o 
   5   3  12      483.68      507.25     11.20 o 
   7   3  12      648.86      661.70     20.75 o 
   9   3  12        7.23        7.81      4.40 o 
 -10   4  12       24.80       27.89     12.25 o 
  -8   4  12       41.06       11.57     10.20 o 
  -6   4  12      449.78      431.35     15.68 o 
  -4   4  12     1078.34     1025.49     25.71 o 
  -2   4  12     1443.67     1386.94     34.85 o 
   0   4  12      281.40      212.26     17.69 o 
   2   4  12      196.86      186.41      8.16 o 
   4   4  12        0.48        0.68      3.40 o 
   6   4  12     1036.50     1045.38     19.19 o 
   8   4  12       45.52       35.02      4.74 o 
  -9   5  12       19.21       18.37     11.57 o 
  -7   5  12      362.92      362.62     25.17 o 
  -5   5  12      528.20      515.69     28.57 o 
  -3   5  12      749.76      645.91     54.09 o 
  -1   5  12      381.34      319.66     34.02 o 
   1   5  12       40.02       53.07     11.57 o 
   3   5  12      679.46      690.53     22.45 o 
   7   5  12      140.77      160.28      5.52 o 
   9   5  12      173.16      163.86      8.62 o 
  -8   6  12       85.50       91.84     15.65 o 
  -6   6  12      434.69      469.43     28.57 o 
  -4   6  12        2.83       -2.01      6.00 o 
  -2   6  12       77.85      110.30     13.95 o 
   0   6  12     2235.71     2513.98     57.24 o 
  -9   7  12       17.77       17.69     12.25 o 
  -7   7  12        9.57        9.52     11.57 o 
  -5   7  12       37.88       27.94      7.52 o 
  -3   7  12       31.75       31.03      7.17 o 
  -1   7  12      355.15      284.18     15.37 o 
   1   7  12      273.81      268.05     21.77 o 
  -8   8  12       11.76       10.89     12.25 o 
  -6   8  12        4.63        1.36     10.89 o 
  -4   8  12       37.84       34.49      7.52 o 
  -2   8  12       33.56       40.71      8.14 o 
   0   8  12      166.36      168.83     19.39 o 
  -7   9  12       73.06       64.63     14.97 o 
  -5   9  12      209.27      217.62     15.10 o 
  -3   9  12      552.25      578.52     21.63 o 
  -1   9  12      381.85      346.08     17.07 o 
  -6  10  12      616.30      656.52     36.06 o 
  -4  10  12       18.20       10.33      7.52 o 
  -2  10  12      123.55       84.92     10.20 o 
   0  10  12       38.12        7.48     10.89 o 
  -5  11  12       22.01       15.34      7.84 o 
  -3  11  12      257.93      280.19     16.82 o 
  -1  11  12       11.23       27.89     12.25 o 
  -4  12  12      252.30      188.57     13.85 o 
  -2  12  12       85.06       46.60      9.14 o 
  -3  13  12      369.56      335.99     29.59 o 
  -1  13  12       70.03       72.11     15.65 o 
  -4 -12  13      354.30      402.05     14.33 o 
  -2 -12  13      343.17      291.86     25.17 o 
   0 -12  13      213.59      235.39     23.81 o 
   2 -12  13       45.02       50.34     13.61 o 
  -5 -11  13      367.71      361.45     17.35 o 
  -3 -11  13        4.87        1.50      5.44 o 
  -1 -11  13       15.81       21.09     11.57 o 
   1 -11  13       38.40       21.77     10.89 o 
   3 -11  13       31.53       44.90     12.93 o 
  -6 -10  13       14.76        2.98      5.41 o 
  -4 -10  13       56.39       61.72      6.56 o 
  -2 -10  13      117.27      127.64      7.78 o 
   0 -10  13       97.92      111.57     15.65 o 
   2 -10  13       22.18       28.57     10.89 o 
   4 -10  13      220.16      193.89     20.41 o 
  -7  -9  13        5.81       -3.12      7.82 o 
  -5  -9  13       18.14       18.47      5.77 o 
  -3  -9  13       36.49       60.75      6.48 o 
  -1  -9  13      448.77      449.17     14.83 o 
   1  -9  13       55.29       41.84      7.93 o 
   3  -9  13       32.90       16.33      9.52 o 
   5  -9  13       42.74       31.98     11.57 o 
  -8  -8  13       20.69       26.99     10.20 o 
  -6  -8  13      227.44      258.14     24.83 o 
  -4  -8  13      303.21      326.86     13.34 o 
  -2  -8  13      152.38      158.92      9.06 o 
   0  -8  13      596.53      581.28     17.47 o 
   2  -8  13      147.87      132.70      9.97 o 
   4  -8  13       71.32       61.91     12.25 o 
   6  -8  13      211.96      293.90     23.13 o 
  -7  -7  13        7.46        3.00      5.54 o 
  -5  -7  13      153.43      135.09     10.29 o 
  -3  -7  13      278.06      277.75     10.24 o 
  -1  -7  13       75.45       53.53      5.56 o 
   1  -7  13      295.56      302.95     11.29 o 
   3  -7  13      576.41      617.45     20.34 o 
   5  -7  13      254.22      246.18     13.37 o 
   7  -7  13        1.15        0.68      8.84 o 
  -8  -6  13       12.17        7.18      6.37 o 
  -6  -6  13        3.25       -0.77      3.94 o 
  -4  -6  13       30.69       40.20      8.03 o 
  -2  -6  13      107.49      103.90      7.66 o 
   0  -6  13      971.62      923.55     15.42 o 
   2  -6  13      115.70      125.65      7.72 o 
   4  -6  13      117.06       92.15      7.00 o 
   6  -6  13      179.69      159.79     10.82 o 
   8  -6  13       40.21       17.01      9.52 o 
  -9  -5  13       35.35       50.02      8.81 o 
  -7  -5  13      207.52      222.83     10.51 o 
  -5  -5  13      578.66      511.04     14.56 o 
  -3  -5  13      113.87      137.13      6.66 o 
  -1  -5  13      114.45      112.86      8.07 o 
   1  -5  13       94.36       97.17      4.59 o 
   3  -5  13      607.95      694.94     17.22 o 
   5  -5  13     1111.60     1157.83     25.06 o 
   7  -5  13      189.61      167.30     18.03 o 
  -8  -4  13      101.99       97.01      7.35 o 
  -6  -4  13      129.60      106.80      8.66 o 
  -4  -4  13      156.31      170.10      8.69 o 
  -2  -4  13      265.79      243.51      8.01 o 
   0  -4  13      528.53      516.78     10.37 o 
   2  -4  13      769.83      833.80     16.11 o 
   4  -4  13       61.23       70.43      5.81 o 
   6  -4  13      574.57      668.97     17.33 o 
   8  -4  13      396.50      398.54     17.35 o 
  -9  -3  13      175.69      218.36     10.79 o 
  -7  -3  13       54.37       37.28      5.20 o 
  -5  -3  13      754.14      765.91     18.28 o 
  -3  -3  13     1899.35     1844.41     30.00 o 
  -1  -3  13      607.61      531.96     10.38 o 
   1  -3  13      833.93      767.36     13.31 o 
   3  -3  13      640.54      604.39     12.98 o 
   5  -3  13      407.98      430.85     12.85 o 
   7  -3  13      242.29      271.07     11.27 o 
   9  -3  13       49.61       34.99      6.68 o 
 -10  -2  13       27.11       26.01      5.26 o 
  -8  -2  13       62.46       57.63      5.69 o 
  -6  -2  13      127.36      126.05      9.83 o 
  -4  -2  13       82.34       96.32      6.38 o 
  -2  -2  13      575.23      538.47     10.43 o 
   0  -2  13     1194.52     1170.18     17.87 o 
   2  -2  13      740.29      756.83     14.43 o 
   4  -2  13      508.71      495.46     11.36 o 
   6  -2  13      182.95      210.53      9.16 o 
   8  -2  13      116.19       79.83      6.76 o 
  -9  -1  13      113.97      108.69      7.49 o 
  -7  -1  13       69.73       66.32      5.70 o 
  -5  -1  13       97.15      109.72      5.73 o 
  -3  -1  13      604.64      624.94     12.92 o 
  -1  -1  13     1245.88     1246.65     18.45 o 
   1  -1  13      203.68      180.22      5.99 o 
   3  -1  13      116.03      104.32      5.23 o 
   5  -1  13      118.33      116.09      6.60 o 
   7  -1  13      107.99      100.03      6.47 o 
   9  -1  13      129.47      107.64      7.68 o 
 -10   0  13        3.93        3.99      5.44 o 
  -8   0  13       25.67       26.27      4.22 o 
  -6   0  13        0.49        0.50      2.72 o 
  -4   0  13       20.26       34.15      4.71 o 
  -2   0  13       28.66       46.15      3.68 o 
   0   0  13       46.97       53.22      3.07 o 
   2   0  13      433.64      475.09     10.04 o 
   4   0  13       17.30       17.25      3.09 o 
   6   0  13        0.19       -1.77      2.94 o 
   8   0  13      205.15      183.09      9.15 o 
  -9   1  13      116.73       97.95      8.04 o 
  -7   1  13       66.21       58.36      4.71 o 
  -5   1  13       96.77      105.47      5.62 o 
  -3   1  13      611.93      622.80     10.42 o 
  -1   1  13     1226.61     1208.85     16.47 o 
   1   1  13      204.07      181.27      4.99 o 
   3   1  13      114.68      101.22      5.01 o 
   5   1  13      117.59      101.46      5.59 o 
   7   1  13      107.39      108.93      8.00 o 
   9   1  13      130.66      120.26     11.23 o 
 -10   2  13       27.17       26.53      4.49 o 
  -8   2  13       60.58       61.13      5.09 o 
  -6   2  13      127.01      126.66      4.26 o 
  -4   2  13       82.55       90.24      6.30 o 
  -2   2  13      584.85      565.23     13.81 o 
   0   2  13     1186.07     1176.19     23.49 o 
   2   2  13      722.87      747.89     12.53 o 
   4   2  13      507.63      491.77     10.83 o 
   6   2  13      180.20      195.80      7.57 o 
   8   2  13      118.14       96.98      7.82 o 
  -9   3  13      173.67      203.18     17.69 o 
  -7   3  13       51.59       19.05     10.89 o 
  -5   3  13      756.66      774.89     35.38 o 
  -3   3  13     1914.00     1883.05     34.27 o 
  -1   3  13      613.14      538.28     12.86 o 
   1   3  13      831.74      763.97     16.98 o 
   3   3  13      646.49      621.82     21.77 o 
   5   3  13      411.52      414.73      9.62 o 
   7   3  13      243.12      268.79     10.55 o 
   9   3  13       49.28       36.71      5.71 o 
  -8   4  13      104.53      110.21     17.01 o 
  -6   4  13      134.29       97.97     14.29 o 
  -4   4  13      158.94      167.33     27.21 o 
  -2   4  13      267.03      224.53     13.65 o 
   0   4  13      524.15      508.91     19.22 o 
   2   4  13      760.78      821.84     25.17 o 
   6   4  13      565.00      671.95     14.91 o 
   8   4  13      397.12      401.00     12.48 o 
  -9   5  13       33.54       38.10     13.61 o 
  -7   5  13      212.06      249.68     23.13 o 
  -5   5  13      573.76      511.61     29.25 o 
  -3   5  13      109.76      110.04     10.55 o 
  -1   5  13      109.64      107.01     22.11 o 
   1   5  13       94.84       91.66     11.57 o 
  -8   6  13       13.04       22.45     12.93 o 
  -6   6  13        3.76        1.36     10.20 o 
  -4   6  13       28.27       42.18     11.57 o 
  -2   6  13      103.86       78.24      9.10 o 
   0   6  13     1007.20      949.88     33.34 o 
  -7   7  13        6.80        7.48     10.89 o 
  -5   7  13      154.25      164.64     19.05 o 
  -3   7  13      281.25      292.16     19.73 o 
  -1   7  13       80.24       57.81      8.81 o 
   1   7  13      294.28      300.71     23.13 o 
  -8   8  13       19.97       20.41     12.93 o 
  -6   8  13      223.97      270.09     25.17 o 
  -4   8  13      306.01      357.17     25.85 o 
  -2   8  13      148.74      131.25     12.25 o 
   0   8  13      588.52      519.18     21.15 o 
  -7   9  13        5.45       -4.76     12.25 o 
  -5   9  13       19.05       29.93     12.93 o 
  -3   9  13       37.95       60.09     10.07 o 
  -1   9  13      446.92      470.96     20.19 o 
  -6  10  13       16.24        5.44     11.57 o 
  -4  10  13       60.72       62.59     14.97 o 
  -2  10  13      117.45      121.23     11.52 o 
   0  10  13       93.72      115.66     17.01 o 
  -5  11  13      363.61      397.31     29.93 o 
  -3  11  13        6.22        0.68     11.57 o 
  -1  11  13       14.43       32.66     13.61 o 
  -4  12  13      356.40      391.19     29.93 o 
  -2  12  13      331.95      272.70     17.72 o 
   0 -12  14       43.86       61.23     14.97 o 
  -3 -11  14      146.50      158.87      9.60 o 
  -1 -11  14       76.75       98.65     15.65 o 
   1 -11  14       20.77       19.05     11.57 o 
   3 -11  14       50.96       63.95     14.29 o 
  -4 -10  14       18.98       35.60      5.95 o 
  -2 -10  14        7.96       16.81      4.80 o 
   0 -10  14      171.31      203.42     21.09 o 
   2 -10  14       69.93      107.49     15.65 o 
   4 -10  14       78.15       77.56     14.29 o 
  -5  -9  14       43.71       55.37      7.00 o 
  -3  -9  14       76.28       54.93      6.48 o 
  -1  -9  14       81.55       74.93      6.90 o 
   1  -9  14      264.62      216.34     20.41 o 
   3  -9  14       63.63       95.25     14.29 o 
   5  -9  14        7.04       -3.40      9.52 o 
  -6  -8  14       26.88       31.53     10.55 o 
  -4  -8  14        5.75        2.54      4.73 o 
  -2  -8  14       59.11       76.93      7.09 o 
   0  -8  14      754.96      704.67     21.25 o 
   2  -8  14       62.27       72.43      7.67 o 
   4  -8  14       80.42       78.24     13.61 o 
   6  -8  14       36.28       25.17     10.89 o 
  -7  -7  14       77.97       93.58      9.44 o 
  -5  -7  14       75.94       81.34      9.86 o 
  -3  -7  14       57.06       69.83      6.13 o 
  -1  -7  14      121.01      137.62      8.06 o 
   1  -7  14      142.99      120.31      7.87 o 
   3  -7  14       38.76       50.56      9.18 o 
   5  -7  14       31.04       26.13      6.96 o 
   7  -7  14       15.48       12.25      9.52 o 
  -8  -6  14       73.76       72.02      9.48 o 
  -6  -6  14       79.03       93.30      9.15 o 
  -4  -6  14       87.13       82.74      6.60 o 
  -2  -6  14      198.77      260.97     10.16 o 
   0  -6  14      150.02      192.79      7.83 o 
   2  -6  14      689.25      730.87     18.40 o 
   4  -6  14      339.43      277.96     13.65 o 
   6  -6  14      116.55      128.39      9.97 o 
  -7  -5  14        4.33        5.86      4.37 o 
  -5  -5  14       68.58       79.19      6.96 o 
  -3  -5  14      195.95      214.13      9.57 o 
  -1  -5  14      147.00      168.24     14.24 o 
   1  -5  14       47.57       33.92      4.06 o 
   3  -5  14      429.73      456.10     13.67 o 
   5  -5  14      650.74      702.78     18.35 o 
   7  -5  14      173.81      180.76     11.91 o 
  -8  -4  14       26.22       30.57      5.35 o 
  -6  -4  14      256.21      247.47     11.50 o 
  -4  -4  14     1229.36     1201.05     25.23 o 
  -2  -4  14      475.75      441.19     12.93 o 
   0  -4  14       66.40       48.58      6.48 o 
   2  -4  14      221.16      211.47      9.20 o 
   4  -4  14      264.89      300.73     10.89 o 
   6  -4  14      271.96      277.99     12.25 o 
   8  -4  14        1.71        6.18      5.23 o 
  -9  -3  14       19.15       12.06      5.89 o 
  -7  -3  14        3.68        4.86      4.10 o 
  -5  -3  14      169.73      173.50      9.00 o 
  -3  -3  14      389.30      398.99     12.36 o 
  -1  -3  14      115.75      117.36      6.29 o 
   1  -3  14      325.83      345.62      8.47 o 
   3  -3  14       62.57       65.01      5.41 o 
   5  -3  14      191.54      196.28      9.20 o 
   7  -3  14      318.61      311.31     11.79 o 
  -8  -2  14       98.08      106.49     10.98 o 
  -6  -2  14       60.04       62.24      5.52 o 
  -4  -2  14      859.08      902.24     29.70 o 
  -2  -2  14     1241.02     1121.20     17.72 o 
   0  -2  14      399.85      424.90      9.12 o 
   2  -2  14     1138.29     1140.72     27.65 o 
   4  -2  14      399.59      378.84     11.46 o 
   6  -2  14       97.24      102.46      7.76 o 
   8  -2  14       74.29       71.36      6.60 o 
  -9  -1  14       63.91       75.39      7.09 o 
  -7  -1  14      107.93      111.17      7.09 o 
  -5  -1  14      130.98      132.14      7.00 o 
  -3  -1  14     1298.72     1264.97     19.31 o 
  -1  -1  14      249.44      266.09      6.87 o 
   1  -1  14      205.98      193.46      5.96 o 
   3  -1  14      483.68      524.32     12.65 o 
   5  -1  14       24.98       28.65      4.51 o 
   7  -1  14      139.07      149.68      8.30 o 
  -8   0  14       36.14       29.19      9.86 o 
  -6   0  14       10.60       11.76      3.32 o 
  -4   0  14       20.91       12.80      3.14 o 
  -2   0  14     2003.70     2185.45     30.01 o 
   0   0  14        0.39       -2.34      1.87 o 
   2   0  14      193.24      163.56      6.26 o 
   4   0  14      135.33      121.88      6.20 o 
   6   0  14        3.33        0.24      3.09 o 
   8   0  14        2.62        6.39      4.38 o 
  -9   1  14       62.73       57.96      6.02 o 
  -7   1  14      108.58      122.24      7.70 o 
  -5   1  14      128.35      126.07      4.74 o 
  -3   1  14     1262.08     1236.30     19.94 o 
  -1   1  14      244.14      258.20      6.29 o 
   1   1  14      199.50      181.50      5.13 o 
   3   1  14      466.33      501.73     11.34 o 
   5   1  14       26.88       31.05      3.60 o 
   7   1  14      139.20      164.25      8.77 o 
  -8   2  14       97.96      107.95      6.85 o 
  -6   2  14       59.34       61.90      2.81 o 
  -4   2  14      851.26      889.95     23.86 o 
  -2   2  14     1231.39     1128.88     23.41 o 
   0   2  14      402.27      423.74     12.05 o 
   2   2  14     1143.99     1140.07     19.59 o 
   4   2  14      401.66      396.87      9.13 o 
   6   2  14       97.38      110.73      7.17 o 
   8   2  14       73.86       70.65      6.37 o 
  -9   3  14       19.61       10.89     11.57 o 
  -7   3  14        3.88       -2.04      9.52 o 
  -5   3  14      177.33      164.64     17.69 o 
  -3   3  14      405.16      404.49     12.95 o 
  -1   3  14      116.24      127.39      8.46 o 
   1   3  14      327.56      335.17     10.02 o 
   3   3  14       56.17       68.71      6.80 o 
   5   3  14      194.41      196.42      6.48 o 
   7   3  14      318.61      306.77     10.55 o 
  -8   4  14       25.79       26.53     12.93 o 
  -6   4  14      261.58      266.69     23.81 o 
  -4   4  14     1241.18     1229.35     48.30 o 
  -2   4  14      471.84      458.54     27.21 o 
   0   4  14       67.96       53.03     13.61 o 
   8   4  14        1.82       -0.10      3.10 o 
  -7   5  14        4.50        7.48     11.57 o 
  -5   5  14       63.69       76.88     14.29 o 
  -3   5  14      195.23      198.66     21.09 o 
  -1   5  14      150.99      152.39     17.01 o 
   1   5  14       47.28       37.42     12.25 o 
  -8   6  14       72.90       68.71     15.65 o 
  -6   6  14       79.39      112.25     17.01 o 
  -4   6  14       86.90      102.05     15.65 o 
  -2   6  14      199.56      245.60     21.77 o 
   0   6  14      142.54      191.85     20.41 o 
  -7   7  14       77.27       75.52     16.33 o 
  -5   7  14       74.57       76.20     14.97 o 
  -3   7  14       58.23       61.23     13.61 o 
  -1   7  14      120.69      148.99     18.37 o 
   1   7  14      142.22      138.79     17.69 o 
  -6   8  14       25.39       53.07     14.29 o 
  -4   8  14        5.82       -3.40     10.89 o 
  -2   8  14       58.11       58.51     14.29 o 
   0   8  14      775.76      786.46     37.42 o 
  -5   9  14       45.05       45.58     14.29 o 
  -3   9  14       79.36       61.23     14.97 o 
  -1   9  14       79.38       87.08     14.97 o 
  -4  10  14       18.66       17.01     12.25 o 
  -2  10  14        9.04       15.65     12.25 o 
   0  10  14      169.91      180.97     20.41 o 
  -3  11  14      141.72      180.97     21.77 o 
  -1  11  14       77.86       74.16     15.65 o 
  -1 -11  15       24.19       30.61     12.25 o 
  -4 -10  15       80.05       99.71      8.65 o 
  -2 -10  15       62.82       63.41      7.48 o 
   0 -10  15       20.29        8.84     10.89 o 
   2 -10  15      109.01       86.40     14.97 o 
  -5  -9  15       33.14       32.97      7.09 o 
  -3  -9  15      210.19      281.47     15.99 o 
  -1  -9  15       11.35       32.32      6.12 o 
   1  -9  15      237.06      271.45     23.13 o 
   3  -9  15      106.64      132.66     17.01 o 
  -6  -8  15       56.89       69.77     13.27 o 
  -4  -8  15       45.16       55.96      7.80 o 
  -2  -8  15      167.84      166.70     15.99 o 
   0  -8  15       33.73       45.29      5.25 o 
   2  -8  15       48.84       57.33      7.84 o 
   4  -8  15       62.68       88.44     14.97 o 
  -5  -7  15      129.38      166.96     19.73 o 
  -3  -7  15       19.17       27.38      6.17 o 
  -1  -7  15       91.80       86.92      8.01 o 
   1  -7  15      464.40      375.40     15.79 o 
   3  -7  15       38.02       50.92      7.52 o 
   5  -7  15        1.98        1.36      8.16 o 
  -6  -6  15       10.80       20.89      6.48 o 
  -4  -6  15       24.28       29.01      9.52 o 
  -2  -6  15      202.51      203.83      9.46 o 
   0  -6  15      199.17      182.54      8.01 o 
   2  -6  15      107.29      120.04      8.01 o 
   4  -6  15       88.15       57.95      7.44 o 
   6  -6  15       27.51       22.60      6.48 o 
  -7  -5  15       20.83       19.58      4.98 o 
  -5  -5  15       39.17       33.86      5.25 o 
  -3  -5  15       38.78       48.59      5.65 o 
  -1  -5  15       95.53       94.50      6.87 o 
   1  -5  15      395.41      402.10     12.62 o 
   3  -5  15       97.15      107.39      7.28 o 
   5  -5  15      219.44      235.92     12.88 o 
   7  -5  15       33.94       47.11      7.03 o 
  -8  -4  15        0.40       -1.81      4.45 o 
  -6  -4  15        1.76       -2.72      3.79 o 
  -4  -4  15        7.83        1.98      3.87 o 
  -2  -4  15       76.45       76.49      5.30 o 
   0  -4  15      256.15      259.96      8.70 o 
   2  -4  15       40.43       51.06      8.35 o 
   4  -4  15      186.78      168.03      9.20 o 
   6  -4  15      312.60      294.17     12.28 o 
  -7  -3  15      287.74      252.14     11.10 o 
  -5  -3  15      196.52      183.17      9.21 o 
  -3  -3  15       28.14       20.01      4.29 o 
  -1  -3  15      394.51      373.26      9.96 o 
   1  -3  15      192.57      195.97      7.58 o 
   3  -3  15      177.09      195.24      8.80 o 
   5  -3  15       14.59       14.49      4.10 o 
   7  -3  15      226.48      227.62     10.56 o 
  -8  -2  15       76.67       74.14      7.30 o 
  -6  -2  15      330.97      328.38     11.61 o 
  -4  -2  15      247.08      239.68     10.31 o 
  -2  -2  15      363.07      381.72      9.86 o 
   0  -2  15      288.55      324.41      9.05 o 
   2  -2  15       47.01       31.04      4.00 o 
   4  -2  15       66.15       63.39      6.44 o 
   6  -2  15       87.38       68.71      6.09 o 
  -7  -1  15       38.39       25.38      4.80 o 
  -5  -1  15       55.84       40.54      4.60 o 
  -3  -1  15     2325.66     2389.10     36.75 o 
  -1  -1  15      627.62      607.98     12.49 o 
   1  -1  15      256.14      226.55      7.43 o 
   3  -1  15      115.74      109.83      6.36 o 
   5  -1  15        8.47        1.54      3.20 o 
   7  -1  15      231.13      222.10      9.80 o 
  -8   0  15       42.89       47.76      6.09 o 
  -6   0  15       69.69       82.26      7.09 o 
  -4   0  15      408.77      445.81      9.87 o 
  -2   0  15     1396.72     1486.34     24.03 o 
   0   0  15       10.12        1.17      2.28 o 
   2   0  15       15.00       19.72      3.09 o 
   4   0  15       55.44       65.58      4.58 o 
   6   0  15        3.11        0.40      4.88 o 
  -7   1  15       36.52       31.60      5.78 o 
  -5   1  15       55.56       44.32      2.99 o 
  -3   1  15     2315.35     2393.33     35.49 o 
  -1   1  15      623.56      591.61     10.97 o 
   1   1  15      256.68      233.91      6.15 o 
   3   1  15      115.82      109.81      5.30 o 
   5   1  15        8.77        2.25      3.10 o 
   7   1  15      233.25      249.75     14.97 o 
  -8   2  15       77.56       85.82      3.74 o 
  -6   2  15      330.44      327.92     25.17 o 
  -4   2  15      251.62      238.80     21.09 o 
  -2   2  15      352.92      357.17     24.49 o 
   0   2  15      291.32      307.44     12.25 o 
   2   2  15       48.48       36.06      5.44 o 
   4   2  15       64.83       53.29      5.10 o 
   6   2  15       88.94       80.75      6.12 o 
  -7   3  15      286.58      315.67     25.17 o 
  -5   3  15      197.87      215.66     21.77 o 
  -3   3  15       29.40       24.49     10.89 o 
   1   3  15      191.38      178.93     18.37 o 
   7   3  15      224.02      222.80      8.62 o 
  -8   4  15        0.47      -10.89     10.89 o 
  -6   4  15        1.29       15.65     11.57 o 
  -4   4  15        6.72        4.76     10.20 o 
  -2   4  15       77.81       89.80     14.97 o 
   0   4  15      256.84      253.76     22.45 o 
  -7   5  15       19.93        8.84     12.93 o 
  -5   5  15       39.64       55.11     14.29 o 
  -3   5  15       37.69       52.39     13.61 o 
  -1   5  15       94.92       78.92     13.61 o 
   1   5  15      391.16      379.62     26.53 o 
  -6   6  15        9.79       25.17     13.61 o 
  -4   6  15       23.01       31.98     12.93 o 
  -2   6  15      202.67      171.44     19.05 o 
   0   6  15      196.71      212.26     21.77 o 
  -5   7  15      128.15      122.46     17.69 o 
  -3   7  15       17.05       35.38     12.93 o 
  -1   7  15       89.83       81.64     14.97 o 
   1   7  15      469.23      380.30     27.89 o 
  -6   8  15       58.41       55.79     14.97 o 
  -4   8  15       45.86       41.50     13.61 o 
  -2   8  15      167.33      127.90     17.69 o 
   0   8  15       29.63       42.18     12.93 o 
  -5   9  15       34.90       68.71     15.65 o 
  -3   9  15      209.60      252.40     25.17 o 
  -1   9  15       10.96        4.76     11.57 o 
  -4  10  15       78.25      102.73     17.69 o 
  -2  10  15       64.09       59.19     15.65 o 
   0  10  15       22.68       21.77     12.93 o 
  -1  11  15       23.71       51.70     14.97 o 
  -3  -9  16       48.82       70.32      7.92 o 
  -1  -9  16        0.86       -2.78      4.73 o 
   1  -9  16      119.95       96.61     15.65 o 
  -4  -8  16       52.10       63.22      8.01 o 
  -2  -8  16       75.72      105.78      8.94 o 
   0  -8  16      198.61      245.06     14.22 o 
   2  -8  16       59.57       55.11     13.61 o 
  -5  -7  16      173.62      205.66     13.40 o 
  -3  -7  16       45.23       61.19      7.92 o 
  -1  -7  16        5.91        7.52      4.11 o 
   1  -7  16        7.11        6.89      9.18 o 
   3  -7  16       12.08       34.94      9.18 o 
  -6  -6  16      170.62      169.45     12.88 o 
  -4  -6  16       12.28       19.31      5.17 o 
  -2  -6  16        7.82       13.23      4.45 o 
   0  -6  16       85.00       92.63      7.40 o 
   2  -6  16       41.63       39.72      5.82 o 
   4  -6  16       83.42       66.48     10.89 o 
  -5  -5  16       74.75       91.93      7.28 o 
  -3  -5  16      150.93      172.49     11.31 o 
  -1  -5  16        4.95        0.70      3.25 o 
   1  -5  16      336.88      309.82     11.46 o 
   3  -5  16      122.75      134.26      9.09 o 
   5  -5  16      155.83      110.69     13.27 o 
  -6  -4  16      131.31      125.60      7.98 o 
  -4  -4  16      149.68      158.60     11.36 o 
  -2  -4  16       97.15      119.22      6.45 o 
   0  -4  16      224.05      248.39      8.59 o 
   2  -4  16       26.86       27.86      4.50 o 
   4  -4  16       46.04       43.25      5.39 o 
   6  -4  16       88.78       70.22      7.93 o 
  -7  -3  16       69.51       53.17      7.17 o 
  -5  -3  16       35.45       31.45      4.95 o 
  -3  -3  16       79.42       90.18      5.99 o 
  -1  -3  16      136.57      136.82      9.15 o 
   1  -3  16      250.62      253.85      8.75 o 
   3  -3  16       85.24       94.29      6.09 o 
   5  -3  16       93.30       98.03      6.79 o 
  -6  -2  16      291.01      360.43     14.70 o 
  -4  -2  16      802.79      785.90     15.92 o 
  -2  -2  16      563.02      563.92     12.62 o 
   0  -2  16      554.98      555.45     12.38 o 
   2  -2  16      181.14      168.61      8.63 o 
   4  -2  16       37.96       47.56      4.96 o 
   6  -2  16       53.89       39.34      5.17 o 
  -7  -1  16      144.68      145.88     22.45 o 
  -5  -1  16      283.25      305.36     13.77 o 
  -3  -1  16       13.85       16.39      3.06 o 
  -1  -1  16      230.90      239.61      7.66 o 
   1  -1  16       55.51       51.04      4.09 o 
   3  -1  16       33.94       36.33      4.20 o 
   5  -1  16       31.71       37.81      4.50 o 
  -8   0  16       27.37       32.27      4.92 o 
  -6   0  16       80.18       79.84      5.44 o 
  -4   0  16       24.71       18.38      2.97 o 
  -2   0  16     4416.36     4429.12     63.50 o 
   0   0  16        3.05       -3.33      2.22 o 
   2   0  16       11.94       16.61      2.95 o 
   4   0  16       69.64       66.81      5.71 o 
   6   0  16       41.77       33.83      5.44 o 
  -7   1  16      146.34      154.08      5.70 o 
  -5   1  16      282.12      297.65      7.54 o 
  -3   1  16       15.56       17.39      1.89 o 
  -1   1  16      230.17      216.95     11.85 o 
   1   1  16       50.70       46.62      3.44 o 
   3   1  16       32.74       39.49      5.44 o 
   5   1  16       32.26       34.56      4.25 o 
  -6   2  16      288.63      349.69     27.21 o 
  -4   2  16      796.81      834.08     38.10 o 
  -2   2  16      563.40      576.92     31.30 o 
   0   2  16      549.49      568.07     31.30 o 
   4   2  16       37.16       44.47      3.10 o 
   6   2  16       53.52       41.24      4.25 o 
  -7   3  16       71.56       80.28     15.65 o 
  -5   3  16       39.50       42.18     13.61 o 
  -3   3  16       79.91       70.75     14.29 o 
  -1   3  16      138.60      112.25     16.33 o 
   1   3  16      254.77      268.73     23.13 o 
  -6   4  16      129.88      127.22     18.37 o 
  -4   4  16      150.55      161.92     19.05 o 
  -2   4  16       99.60      102.73     14.97 o 
   0   4  16      230.13      274.17     23.13 o 
  -5   5  16       69.87       94.57     16.33 o 
  -3   5  16      149.81      190.49     21.09 o 
  -1   5  16        4.46        2.72     10.20 o 
   1   5  16      337.74      327.92     25.85 o 
  -6   6  16      168.36      161.92     20.41 o 
  -4   6  16       12.43       13.61     12.93 o 
  -2   6  16        8.18       -6.12     10.20 o 
   0   6  16       83.93      105.45     17.01 o 
  -5   7  16      178.19      200.70     22.45 o 
  -3   7  16       45.50       57.15     14.97 o 
  -1   7  16        5.67        4.08     11.57 o 
   1   7  16        5.58       12.25     11.57 o 
  -4   8  16       52.09       57.83     15.65 o 
  -2   8  16       77.46      129.26     19.05 o 
   0   8  16      192.62      252.40     25.17 o 
  -3   9  16       48.08       65.99     15.65 o 
  -1   9  16        0.57      -12.93     10.89 o 
  -2  -8  17       32.02       31.09      6.79 o 
   0  -8  17       93.65      112.93     16.33 o 
  -3  -7  17        2.35        1.87      6.12 o 
  -1  -7  17       46.51       42.73      5.82 o 
   1  -7  17       37.58       41.65      7.17 o 
   3  -7  17       43.51       56.69     10.89 o 
  -4  -6  17       28.36       29.28      8.50 o 
  -2  -6  17      103.33       94.45      7.17 o 
   0  -6  17       42.55       41.92      4.82 o 
   2  -6  17       71.44       50.70      7.82 o 
  -5  -5  17       99.57      119.62     15.90 o 
  -3  -5  17       24.57       23.82      4.02 o 
  -1  -5  17        9.79       10.52      3.63 o 
   1  -5  17      135.00      120.23      7.68 o 
   3  -5  17        8.45        7.19      4.40 o 
  -6  -4  17       43.48       57.72      7.30 o 
  -4  -4  17       36.48       35.07      5.28 o 
  -2  -4  17      123.92      140.00      6.97 o 
   0  -4  17       92.28       97.27      5.89 o 
   2  -4  17       26.84       24.50      4.97 o 
   4  -4  17      132.87      127.04      7.84 o 
  -5  -3  17        0.07       -2.31      4.53 o 
  -3  -3  17       18.35       16.65      3.68 o 
  -1  -3  17      382.21      373.43     10.44 o 
   1  -3  17       73.06       68.87      5.30 o 
   3  -3  17       61.72       68.60      5.70 o 
   5  -3  17        7.54       16.15      4.60 o 
  -6  -2  17        0.68        2.60      5.78 o 
  -4  -2  17       99.29      120.80     11.64 o 
  -2  -2  17      400.74      391.44     10.38 o 
   0  -2  17      482.76      533.25     12.27 o 
   2  -2  17       20.58       23.89      3.98 o 
   4  -2  17      153.06      163.09      9.78 o 
  -5  -1  17        4.67        2.72      3.37 o 
  -3  -1  17       53.25       36.44      4.02 o 
  -1  -1  17      780.85      750.16     16.89 o 
   1  -1  17        3.75       -4.19      2.80 o 
   3  -1  17        5.10        3.63      3.58 o 
   5  -1  17       28.37       25.33     10.55 o 
  -6   0  17        5.21        7.56      2.79 o 
  -4   0  17       19.89       22.93      2.97 o 
  -2   0  17      250.44      249.96      7.90 o 
   0   0  17      237.68      264.39      8.27 o 
   2   0  17       21.33       24.75      3.58 o 
   4   0  17        0.24       -2.67      3.10 o 
  -5   1  17        4.65        4.08     10.89 o 
  -3   1  17       53.42       46.26     12.25 o 
  -1   1  17      778.52      800.75     37.42 o 
   1   1  17        3.74       -3.30      2.20 o 
   3   1  17        5.14        6.74      2.61 o 
   5   1  17       28.62       22.19      3.76 o 
  -6   2  17        0.58       10.20     12.25 o 
  -4   2  17       98.48      100.01     15.65 o 
  -2   2  17      412.85      436.77     27.89 o 
   0   2  17      477.79      548.34     31.30 o 
  -5   3  17        0.06      -12.25     10.20 o 
  -3   3  17       18.16        6.80     11.57 o 
  -1   3  17      385.96      385.75     27.21 o 
   1   3  17       74.16       80.96     15.65 o 
  -6   4  17       43.21       65.99     15.65 o 
  -4   4  17       39.16       39.46     13.61 o 
  -2   4  17      122.52      146.27     19.05 o 
   0   4  17       86.25      101.37     15.65 o 
  -5   5  17       97.58      126.54     19.05 o 
  -3   5  17       25.74       30.61     13.61 o 
  -1   5  17        9.13       -3.40     10.20 o 
   1   5  17      136.42      106.81     16.33 o 
  -4   6  17       27.86       21.09     14.29 o 
  -2   6  17      104.34       83.68     15.65 o 
   0   6  17       44.81       35.38     12.93 o 
  -3   7  17        1.82        6.80     12.93 o 
  -1   7  17       48.36       46.94     13.61 o 
  -2   8  17       32.26       17.69     12.93 o 
   0   8  17       93.85      106.81     18.37 o 
  -2  -6  18       41.36       67.00      6.91 o 
   0  -6  18       37.95       63.95      6.41 o 
  -3  -5  18       53.35       54.60      5.13 o 
  -1  -5  18       37.29       29.77      4.42 o 
   1  -5  18        2.59        2.16      4.14 o 
  -4  -4  18       14.19       17.58      4.29 o 
  -2  -4  18       27.11       28.64      4.21 o 
   0  -4  18      279.49      281.19      9.57 o 
   2  -4  18      138.61      163.72     14.70 o 
  -3  -3  18      113.12      108.73     10.71 o 
  -1  -3  18      268.69      263.36     10.18 o 
   1  -3  18      143.89      156.11      9.59 o 
   3  -3  18       87.95      119.35      8.81 o 
  -4  -2  18        2.64        2.51      3.35 o 
  -2  -2  18      112.23      100.82      6.54 o 
   0  -2  18      343.42      358.68     11.18 o 
   2  -2  18       16.48       12.25      6.12 o 
   4  -2  18       31.19       38.11      5.71 o 
  -5  -1  18       33.40       32.95      4.08 o 
  -3  -1  18       77.75       81.44      5.44 o 
  -1  -1  18       98.11       99.84      7.18 o 
   1  -1  18       82.28       72.84      5.28 o 
   3  -1  18       14.71       16.70      4.07 o 
  -4   0  18       85.04       79.54      4.60 o 
  -2   0  18      722.39      720.04     15.07 o 
   0   0  18       79.97       74.44      4.79 o 
   2   0  18       58.94       70.15      5.03 o 
   4   0  18        2.97        4.50      3.40 o 
  -5   1  18       32.14       42.86     13.61 o 
  -3   1  18       79.94      105.45     16.33 o 
  -1   1  18      100.43      134.02     17.69 o 
   1   1  18       81.25       67.35     14.29 o 
   3   1  18       15.87       15.65      2.41 o 
  -4   2  18        2.60       -5.44     10.89 o 
  -2   2  18      111.52      112.93     17.01 o 
   0   2  18      347.65      359.89     27.89 o 
  -3   3  18      110.13      108.85     17.01 o 
  -1   3  18      267.13      257.84     25.17 o 
   1   3  18      137.51      117.70     17.69 o 
  -4   4  18       14.23       23.13     12.93 o 
  -2   4  18       28.20       23.81     12.93 o 
   0   4  18      276.41      283.02     26.53 o 
  -3   5  18       54.81       43.54     14.29 o 
  -1   5  18       35.67       36.06     14.29 o 
   1   5  18        3.43        8.16     11.57 o 
  -2   6  18       39.77       49.66     14.97 o 
   0   6  18       40.85       74.84     17.01 o 
  -1  -3  19      258.90      255.53     10.09 o 
  -2  -2  19      205.52      235.57      9.44 o 
   0  -2  19       83.60       66.41      5.49 o 
  -3  -1  19       39.67       29.85      4.15 o 
  -1  -1  19      120.67       93.82      6.88 o 
   1  -1  19        7.35        1.02      3.37 o 
  -2   0  19      222.54      249.66      6.70 o 
   0   0  19       16.93       29.03      3.00 o 
   2   0  19        0.16       -3.40      2.41 o 
  -3   1  19       39.24       35.38     13.61 o 
  -1   1  19      122.42      126.54     17.69 o 
   1   1  19        7.15        3.40     11.57 o 
  -2   2  19      199.13      219.07     23.13 o 
   0   2  19       83.79       69.39     15.65 o 
  -1   3  19      258.04      263.97     26.53 o 
                                                 
